# Supplementary material for: Psychometric properties and cultural adaptation of “LifeConScale” -Life Conditions Scale for Adolescents
Source: PLoS One. 2022 Jul 18;17(7):e0269644. doi: 10.1371/journal.pone.0269644 (PMC9292085; doi:10.1371/journal.pone.0269644)
Supplement: S1 Data — (XLSX) [file pone.0269644.s001.xlsx]

## Sheet: Hoja1
School Promoting Health / Not	SD1 Seo (0 boy 1 girl)	SD2 Degree	SD4 brothers	SD5 Position (1 1, int 2, 3 3)	SD6.1 Mother (0 not, 1 yes)	SD6.1 father (0 no, 1 yes)	SD6.1 partner of my father (0 not, 1 yes)	SD6.1 Parther of my mother (0 not, 1 yes)	SD6.1 grandmother (0 not, 1 yes)	SD6.1 grandfather(0 not, 1 yes)	SD6.1 Foster parents (0 not, 1 yes)	SD6.1 juvenile center (0 not, 1 yes)	SD6.1 others (0 not, 1 yes)	SD6.2 brothers (0 not, 1 yes)	SD6.2 sisters (0 not, 1 yes)	SD7 father (not study 0, elementary 1, high school 2, tecnical training 3, unicersity 4)	SD7 Mother (not study 0, elementary 1, high school 2, tecnical training 3, unicersity 4)	SD8 weigh	SD9 height	SD10 health (ec 1, good 2, more ore less 3, bad 4)	HC1	HC2	HC3	HC4	HC5	HC6	HC7	HC8	HC9	HC10	Hctotal	HS1	HS2	HS3	HS4	HS5	HS6	HS7	HS8	HS9	HS10	HS11	HS12	HS13	HS14	Hstotal	HA1	HA2	HA3
si	0	1	1	3	1	1	0	0	0	0	0	0	0	0	1		1	53	1.66	1	2	3	4	4	3	2	4	4	3	3	32	5	5	5	5	5	5	5	5	5	5	5	5	5	5	70	1	1	2
si	1	1	2	1	1	1	0	0	0	0	0	0	0	1	1	2	2	37	1.49	2	3	4	5	2	2	3	2	3	3	4	31	4	5	5	4	3	3	5	4	5	4	5	2	3	4	56	1	1	2
si	1	1	1	3	1	0	0	0	0	0	0	0	0	0	1	1	1	38	1.53	2	3	3	3	2	3	2	2	3	3	2	26	5	4	4	4	4	2	2	4	2	3	4	4	4	4	50	2	3	1
si	1	1	0		1	1	0	0	0	0	0	0	0	0	0	2	2	39	1.5	3	3	4	4	2	2	3	4	4	2	3	31	5	5	4	4	5	5	3	3	5	2	4	5	5	3	58	2	2	3
si	0	1	0		1	1	0	0	0	0	0	0	0	0	0	2	4	50	1.61	2	2	4	1	3	3	3	3	4	4	3	30	4	5	4	5	4	4	2	3	4	4	3	4	5	3	54	2	1	2
si	0	1	1	1	1	1	0	0	1	0	0	0	0	1	0	3	4	63	1.65	2	3	3	4	2	3	3	4	4	3	2	31	5	5	5	4	5	4	3	3	3	4	4	3	4	3	55	1	1	2
si	1	1	2	1	1	1	0	0	0	0	0	0	0	0	1	3	3		1.6	3	3	4	3	3	3	3	4	3	2	4	32	4	4	4	4	4	2	3	4	3	2	3	4	4	4	49	2	2	2
si	1	1	1	3	1	1	0	0	0	0	0	0	0	0	1	2	3	50	1.6	2	2	4	3	2	3	3	3	3	3	3	29	3	5	5	5	5	4	5	4	5	4	5	4	4	3	61	2	3	2
si	0	1	2	1	1	1	0	0	0	0	0	0	0	1	1	4	4	40	1.55	3	2	4	3	3	4	3	2	4	3	4	32	5	5	4	5	5	3	1	4	5	1	3	5	5	3	54	3	1	2
si	0	1	1	1	1	1	0	0	0	0	0	0	0	1	0	1	3	40	1.55	2	2	4	3	3	3	3	2	4	3	2	29	5	5	5	4	5	3	1	4	5	1	3	5	5	4	55	2	1	2
si	0	1	2	3	1	1	0	0	0	0	0	0	0	1	1	4	3	50	1.7	2	3	3	2	4	2	3	2	3	4	3	29	5	4	5	3	5	3	3	2	2	3	3	3	3	4	48	2	2	2
si	1	1	2	1	1	1	0	0	0	0	0	0	0	1	1	2	2	65	1.7	3	2	3	2	1	3	1	2	3	2	3	22	4	4	3	2	2	4	3	4	3	3	4	3	3	4	46	3	1	2
si	1	1	2	2	1	0	0	1	0	0	0	0	0	0	1	3	2	50	1.65	2	2	3	2	2	2	2	2	3	3	2	23	5	5	5	4	5	4	3	5	3	4	4	4	5	2	58	2	1	1
si	1	1	1	1	1	1	0	0	0	0	0	0	0	0	1	1	3	61	1.69	2	3	3	3	3	3	4	3	3	4	4	33	4	5	4	4	4	3	3	4	5	4	4	4	5	4	57	2	1	3
si	1	1	4	2	1	1	0	0	0	0	0	0	0	1	1	2	3	47	1.65	1	2	3	3	3	2	1	2	3	1	2	22	4	3	1	3		5	3	4	2	5	3	2	4	2	41	3	3	2
si	1	1	2	1	1	1	0	0	0	0	0	0	0	1	1	3	2	32	1.4	2	3	2	3	4	3	2	2	4	3	3	29	3	5	4	4	3	3	4	2	3	4	3	5	5	3	51	2	2	2
si	1	1	1	1	1	1	0	0	0	0	0	0	0	1	0	3	2	43	1.43	1	3	3	4	1	2	1	3	2	3	2	24	4	5	3	4	3	5	4	5	4	4	3	4	5	2	55	2	2	1
si	1	1	1	1	1	1	0	0	0	0	0	0	0	1	0	1	3	46	1.61	1	3	4	2	3	3	2	2	3	2	3	27	5	4	5	4	5	4	4	4	4	3	4	5	5	4	60	1	1	2
si	1	1	1	3	1	1	0	0	0	0	0	0	0	1	0	2	2	60	1.63	2	3	2	3	4	4	4	3	4	4	3	34	5	5	5	4	4	4	4	3	4	5	5	3	5	4	60	1	1	2
si	0	1	1	1	1	1	0	0	0	0	0	0	0	1	0	2	1	48	1.55	1	2	2	2	3	2	3	3	2	3	2	24															0
si	0	1	1	1	1	1	0	0	1	1	0	0	0	1	0	2	4	65	1.72	1	3	4	2	4	3	4	4	4	3	3	34	5	5	4	4	3	5	5	4	3	5	4	3	4	5	59	2	1	3
si	1	1	1	1	1	1	0	0	0	0	0	0	0	0	1	3	4	39	1.5	1	3	3	4	2	4	2	3	2	3	2	28	4	5	3	4	3	4	3	5	4	4	3	4	5	2	53	2	1	2
si	1	2	2	1	1	1	0	0	0	0	0	0	0	1	1	2	1	49	1.7	1	2	4	3	3	3	4	3	3	2	2	29	5	4	4	3	5	4	3	4	4	3	4	4	5	2	54	2	1	3
si	0	2	1		1	1	0	0	0	0	0	0	0	1	0	1	0	78	1.75	3	2	4	3	3	3	1	2	4	2	2	26	5	5	5	4	1	5	3	1	1	2	1	3	2	3	41	2	1	2
si	1	2	1	3	1	1	0	0	0	0	0	0	0	0	1	2	4		1.56	2	4	3	4	4	4	3	4	4	3	3	36	5	4	3	5	4	2	2	1	4	3	4	4	5	5	51	3	2	2
si	0	2	1	1	1	1	0	0	0	0	0	0	0	1	0	3	1	60	1.7	2	4	4	3	3	4	2	4	3	4	4	35	4	5	4	5	2	3	2	1	3	5	4	5	5	3	51	1	1	3
si	0	2	1	1	1	1	0	0	0	0	0	0	0	1	0	2	3	64	1.74	2	3	4	2	2	3	3	2	3	3	3	28	3	4	4	4	4	2	1	3	2	4	3	2	2	2	40	2	1	2
si	0	2	1	1	1	1	0	0	0	0	0	0	0	1	0	1	4	63	1.8	2	3	3	3	4	4	3	3	3	4	3	33	4	4	4	4	3	4	5	4	4	4	4	4	4	2	54	2	1	2
si	1	2	1	1	1	1	0	0	0	1	0	0	0	1	0	2	3	55	1.55	2	4	3	4	3	4	3	3	4	3	3	34	5	5	5	4	4	3	5	5	2	4	5	5	5	1	58	2	2	2
si	0	2	1	3	1	0	0	0	0	0	0	0	0	1	0		2	78	1.76	2		4	3	3	4	2	3	4	4	4	31	5	4	5	5	4	5	1	3	2	3	4	4	5	1	51	1	1	2
si	1	2	1	1	1	1	0	0	0	0	0	0	0	1	0	3	4	40	1.55	2	3	4	2	3	2	2	2	4	3	2	27	5	4	4	4	2	3	4	1	2	5	4	3	4	3	48	2	1	2
si	0	2	1	3	1	0	0	1	0	0	0	0	0	0	1	1	3	52	1.65	2	3	4	2	3	3	2	3	4	1	2	27	4	5	3	3	4	3	1	2	3	5	4	4	5	2	48	2	1	2
si	1	2	1	1	1	1	0	0	0	0	0	0	0	1	0	2	2	50	1.57	2	3	3	3	4	4	3	3	3	3	4	33	5	4	4	4	4	3	2	3	4	5	5	4	4	3	54	1	2	3
si	1	2	0		1	0	0	0	0	0	0	0	0	0	0	1	1	59	1.6	2	2	4	3	4	3	4	2	3	2	2	29	4	5	4	4	4	5	4	3	5	4	5	4	4	3	58	2	1	2
si	1	2	1	1	1	1	0	0	0	0	0	0	0	0	1	3	3	55	1.57	1	4	3	3	3	4	3	3	4	4	4	35	4	5	5	4	5	5	3	4	5	4	3	4	4	4	59	2	1	2
si	1	2	1	3	1	1	0	0	0	0	0	0	0	1	0	4	1	46	1.54	1	4	4	4	3	3	2	3	4	3	3	33	5	5	5	3	3	4	3	3	4	3	4	5	5	1	53	2	1	2
si	1	2	0		1	1	0	0	0	0	0	0	0	0	0	3	4	49	1.62	1	4	4	4	3	3	2	3	4	3	3	33	5	5	5	3	3	4	3	3	4	3	4	5	5	1	53	2	1	2
si	0	2	1	3	1	1	0	0	0	0	0	0	0	1	0	4	4	60	1.75	2	3	4	3	4	3	2	3	4	4	4	34	5	5	5	3	4	3	3	3	5	4	2	5	5	4	56	2	2	2
si	1	2	2	1	1	0	0	1	0	0	0	0	0	0	1	2	2	55	1.53	1	2	3	4	3	3	1	2	4	2	3	27	5	5	5	3	3	5	3	2	3	3	4	4	4	1	50	2	2	2
si	0	2	0		1	1	0	0	0	0	0	0	0	0	0	2	2	50	1.68	1	2	3	2	2	3	3	2	3	2	3	25	4	3	2	3	4	3	2	3	2	4	3	2	3	4	42	2	3	1
si	0	2	0		1	1	0	0	1	0	0	0	0	0	0	4	3	62	1.64	1	4	3	2	4	4	2	2	3	1	4	29	5	5	3	4	2	5	2	1	1	4	4	4	5	3	48	2	1	2
si	0	2	0		1	0	0	0	0	0	0	0	0	0	0	3	3	38	1.5	1	3	4	3	3	3	3	3	4	3	3	32	4	5	4	5	5	4	3	4	4	4	4	5	4	3	58	2	2	2
si	0	2	1	1	1	1	0	0	0	0	0	0	0	1	0	2	4	52	1.5	1	3	3	3	3	3	3	3	3	3	3	30	5	4	5	4	4	4	2	3	4	4	3	3	5	4	54	2	2	2
si	0	2	1	1	1	0	0	0	0	0	0	0	0	0	1	2	3	65	1.72	2	2	4	4	2	2	3	3	4	2	2	28	5	5	3	3	4	3	3	4	3	4	3	3	3	3	49	2	1	2
si	0	2	3	1	1	1	0	0	1	1	0	0	1	1	0	0	0	54	1.53	3											0															0
si	1	2	2	2	1	1	0	0	0	0	0	0	0	1	0	3	4	53	1.71	2	2	4	3	1	2	3	2	3	3	4	27	5	2	4	4	5	4	2	5	5	4	3	3	5	2	53	2	2	2
si	1	2	2	2	1	1	0	0	1	0	0	0	0	1	1	2	2	56	1.57	1	4	4	3	3	4	3	3	4	3	3	34	4	4	3	4	5	4	4	3	4	4	4	4	5	4	56	2	2	2
si	1	2	1	3	1	1	0	0	0	0	0	0	0	0	1	1	3	40	1.56	2	2	3	2	2	3	3	2	4	2	2	25	4	4	5	4	5	5	4	3	4	4	4	4	5	3	58	2	2	1
si	1	2	0		1	1	0	0	1	1	0	0	0	0	0	4	4	65	1.59	2	4	3	3	3	3	2	2	3	2	2	27	2	4	4	4	2	2	3	4	4	1	2	2	1	3	38	2	3	1
si	1	2	2	2	1	1	0	0	0	0	0	0	0	1	0	2	2		1.63	2	3	3	3	3	3	4	3	3	3	3	31	4	4	5	4	3	4	3	3	4	4	4	3	5	4	54	2	2	3
si	1	2	1	3	1	1	0	0	0	0	0	0	0	0	1	2	4	53	1.6	2	4	3	3	2	2	1	3	3	2	1	24	5	4	2	3	2	3	2	2	3	5	4	3	4	3	45	2	3	2
si	1	2	1	1	1	1	1	1	0	0	0	0	0	0	1	1	1	45	1.55	2	3	2	3	2	3	2	2	3	4	3	27	4	4	5	4	4	5	5	4	3	4	4	4	5	3	58	3	2	1
si		2	1	1	1	1	0	0	0	0	0	0	0	1	0	1	3	48	1.53	1	3	4	3	4	3	2	3	2	3	2	29	5	5	5	4	4	4	5	5	5	4	5	4	5	4	64	2	2	2
si	1	2	1	1	1	1	0	0	0	0	0	0	0	0	1	3	3	65	1.68	2	4	3	3	2	3	3	2	3	3	3	29	4	5	4	5	5	4	4	5	5	5	4	5	5	3	63	2	1	3
si	1	2	1	3	1	1	0	0	0	0	0	0	0	0	1	4	4	36	1.43	1	3	3	3	2	4	4	3	4	2	3	31	4	5	4	5	5	4	4	5	4	4	5	5	5	5	64	2	1	3
si	0	2	0		1	1	0	0	1	0	0	0	0	0	0	1	1	60	1.68	1	2	4	3	2	3	2	2	2	3	2	25	4	5	5	3	3	5	5	2	5	5	4	3	5	3	57	2	1	2
si	0	2	2	2	1	1	0	0	0	0	0	0	0	1	1	4	4	70	1.63	2	3	3	2	3	4	3	3	4	3	3	31	5	4	5	4	5	4	5	5	2	3	4	5	5	4	60	2	1	2
si	0	2	1	3	1	1	1	1	0	0	0	0	0	1	1	1	0	64	1.7	2	4	4	3	2	3	3	2	4	4	4	33															0
si	1	2	1	1	1	1	0	0	0	0	0	0	0	0	1	1	1	54	1.56	1	1	3	2	2	2	1	4	3	1	2	21	5	5	1	3	2	5	5	4	1	2	3	4	5	3	48	2	1	3
si	1	2	1	1	1	1	0	0	0	0	0	0	0	0	1	4	2	50	1.68	1	4	3	4	3	3	2	3	4	3	3	32	4	3	3	4	3	2	2	3	5	5	5	5	4	2	50	2	2	3
si	1	2	1	3	1	1	0	0	0	0	0	0	0	0	1	2	3	43	1.57	1	2	2	3	3	2	2	2	3	2	2	23	3	3	4	4	2	2	2	2	3	3	4	2	5	2	41	3	1	2
si	1	2	2	3	1	0	0	1	0	0	0	0	0	1	0	3	2	59	1.59	2	2	2	2	3	2	2	2	3	2	3	23	4	3	2	4	5	2	2	3	4	3	3	4	5	2	46	3	2	3
si	0	2	1	3	1	1	0	0	0	0	0	0	0	0	1	2	3	59	1.62	3	3	2	3	1	1	2	4	1	3	2	22	4	4	4	3	3	3	2	3	4	1	3	2	3	2	41	2	3	1
si	1	2	1	3	1	1	0	0	0	0	0	0	0	0	1	2	2	53	1.55	2	2	3	3	3	3	3	3	3	3	3	29	5	3	4	5	4	4	3	3	4	3	4	5	5	1	53	2	2	2
No EPS	1	1	1		1	1	0	0	0	0	0	0	0	1	0	3	3	58	1.54	1	3	4	4	4	4	4	3	4	4	4	38	5	4	5	5	5	5	5	4	5	4	4	5	4	2	62	2	1	2
No EPS	1	1	2	2	1	1	0	0	0	0	0	0	0	0	2	4	2	46	1.55	1	4	3	4	3	4	2	3	3	3	3	32	5	4	4	5	5	5	5	3	5	2	4	5	5	2	59	2	3	2
No EPS	0	1	0		1	1	1	1	0	0	0	0	0	0	0	2	3	80	1.6	2	2	4	3	4	4	2	3	4	1	2	29	4	5	5	3	5	4	2	4	3	5	3	4	5	1	53	3	2	1
No EPS	1	2	0		1	1	0	0	0	0	0	0	0	0	0	3	2	51	1.55	1	2	4	4	3	3	2	3	4	3	3	31	3	5	4	3	3	2	2	2	3	4	3	4	4	1	43	2	1	2
No EPS	1	2	1	1	1	1	0	0	0	0	0	0	0	1	0	3	4	48	1.6	1	2	4	4	3	3	2	3	4	3	3	31	3	5	4	3	3	2	2	3	2	5	3	4	5	1	45	2	1	2
No EPS	1	2	1	1	1	1	0	0	0	0	0	0	0	1	0	3	4	63	1.69	1	3	3	4	4	4	3	3	4	4	3	35	4	5	5	4	3	2	3	5	4	2	3	4	2	5	51	3	1	3
No EPS	1	2	1	3	1	1	0	0	0	0	0	0	0	1	0	4	4	48	1.48	1	4	4	4	4	4	3	4	4	3	4	38	4	5	5	5	4	5	4	5	4	4	5	4	4	5	63	3	1	3
No EPS	0	2	2	1	1	1	0	0	0	0	0	0	0	0	1	2	2	47	1.62	1	2	3	2	4	3	3	4	4	4	4	33	4	4	3	2	4	3	4	2			1	2	3	5	37	2	2	2
No EPS	1	2	1	1	1	1	0	0	0	0	0	0	0	1	0	2	2	54	1.6	2	3	4	3	4	4	2	3	4	3	4	34	4	4	5	5	5	5	5	5	3	4	5	4	5	5	64	1	1	2
No EPS	1	2	1	3	1	1	0	0	0	0	0	0	0	1	0	4	2	55	1.62	2	3	4	3	4	4	2	3	4	3	4	34	4	3	4	5	5	5	5	5	3	4	5	4	5	5	62	1	1	2
No EPS	1	2	1	3	1	1	0	0	0	0	0	0	0	1	0	3	3	58	1.65	2	4	3	2	2	2	2	1	2	2	3	23	5	5	4	3	5	5	3	3	3	4	5	5	4	2	56	3	3	2
No EPS	1	2	1	3	1	1	0	0	0	0	0	0	0	0	1	3	3	79	1.68	2	3	4	2	4	3	1	2	3	2	1	25	4	4	4	3	2	1	3	5	3	3	2	3	4	1	42	2	1	3
No EPS	1	2	1	3	1	0	0	0	0	0	0	0	0	1	0		2	55	1.55	2	3	4	1	2	2	1	3	3	2	1	22	5	3	4	4	3	2	2	3	4	5	5	4	5	1	50	3	3	1
No EPS	0	2	1	1	1	1	0	0	0	0	0	0	0	1	0	4	4	49	1.66	1	3	3	4	2	2	2	3	4	3	3	29	4	5	5	5	3	2	1	2	5	4	5	5	3	3	52	2	2	2
No EPS	1	2	1	3	1	1	0	0	0	0	0	0	0	0	1	1	2	64	1.57	2	3	4	2	4	4	2	2	4	1	1	27	3	5	5	4	5	5	5	5	3	5	3	4	5	3	60	2	1	2
No EPS	0	2	1	1	1	1	0	0	0	0	0	0	0	0	1	4	4	58	1.7	2	4	4	4	3	4	3	3	4	4	4	37	5	4	4	4	3	3	3	3	5	4	4	4	5	2	53	2	1	3
No EPS	0	2	1	1	1	0	0	0	0	0	0	0	0	0	1			44	1.55	2	2	2	3	3	3	2	3	2	2	3	25	4	5	5	4	4	4	4	4	4	5	3	4	5	2	57	2	1	3
No EPS	0	2	1	1	1	1	0	0	0	0	0	0	0	1	0	3	4	65	1.7	2	3	4	3	2	2	3	3	4	3	2	29	5	3	4	5	3	2	1	3	3	2	2	3	4	4	44	2	2	2
No EPS	0	2	1	3	1	0	0	0	0	0	0	0	0	0	0		2	60	1.65	2	4	3	3	4	3	3	3	4	3	2	32	5	3	4	4	5	3	2	4	5	4	4	5	5	2	55	2	1	3
No EPS	0	2	1	3	1	1	0	0	0	0	0	0	0	1	0	0	4	61	1.7	1	3	4	4	3	3	2	4	3	4	3	33	4	4	5	5	4	3	4	3	4	4	5	5	4	4	58	2	2	2
No EPS	0	2	1	1	0	1	0	0	0	0	0	0	0	1	0	3	4	49	1.58	1	3	4	3	3	3	4	4	4	3	4	35	5	5	4	5	5	4	3	3	5	4	4	5	5	2	59	1	1	3
No EPS	0	2	1	1	1	1	0	0	0	0	0	0	0	1	0	3	4	70	1.7	2	4	4	3	3	4	3	3	4	4	3	35	5	4	5	5	5	5	4	3	5	1	3	5	5	1	56	2	1	1
No EPS	1	2	1	3	0	1	0	0	0	0	0	0	0	0	1	2		46	1.55	1	3	3	4	4	4	3	3	4	4	4	36	5	4	5	5	4	4	4	5	5	5	4	3	3	3	59	1	1	3
No EPS	0	2	1	1	1	0	0	0	0	0	0	0	0	0	0	4	3	60	1.75	1	2	2	3	2	3	3	2	2	3	3	25	3	4	3	2	2	2	3	3	3	4	2	3	3	3	40	2	1	3
No EPS	1	2	1	1	1	1	0	0	1	0	0	0	0	0	1	1	4	52	1.57	2	3	4	3	2	2	1	2	4	3	3	27	4	4	5	5	4	3	4	5	5	3	3	4	5	3	57	2	1	2
No EPS	0	2	2	3	1	1	0	0	0	0	0	0	0	1	0	4	4	54	1.56	1	3	4	4	4	3	3	4	4	4	3	36	4	5	4	5	3	4	4	2	4	5	4	4	5	4	57	1	1	2
No EPS	1	2	3	3	1	1	0	0	0	0	0	0	0	1	1	3	3	58	1.64	1	3	4	2	4	4	3	3	4	3	4	34	5	5	4	5	4	5	4	3	4	5	4	4	5	2	59	2	2	2
No EPS	1	2	1	1	1	1	0	0	0	0	0	0	0	1	0	4	4	44	1.61	1	2	3	4	2	2	3	2	4	3	3	28	5	5	3	4	5	4	4	4	4	5	4	4	5	4	60	2	1	3
No EPS	0	2	1	3	1	1	0	0	0	0	0	0	0	0	1	2	3	50	1.7	2	3	4	2	3	3	3	3	3	2	3	29	4	4	4	4	4	4	2	4	5	5	4	5	5	4	58	2	1	3
No EPS	0	1	1	1	1	1	0	0	1	1	0	0	1	0	1	2	2	62	1.72	2	3	3	3	3	4	3	4	4	3	3	33	5	5	4	5	4	4	5	4	5	5	4	4	5	4	63	2	1	2
No EPS	1	1	0		1	1	0	0	0	0	0	0	0	0	0	0	3	40	1.63	2	3	2	1	3	1	4	2	3	3	4	26	4	4	4	1	3	3	5	5	2	2	1	4	3	3	44	2	2	2
No EPS	1	1	1	3	1	1	0	0	0	0	0	0	0	1	0	1	2	66	1.6	3	2	4	3	2	3	3	3	3	3	4	30	4	4	4	4	5	5	4	5	2	2	3	4	4	2	52	3	2	3
No EPS	0	1	1	1	1	1	0	0	1	1	0	0	0	0	1			46	1.49	2	3	3	3	3	4	3	3	3	3	2	30	3	5	5	4	4	2	1	3	5	3	4	5	4	4	52	3	2	1
No EPS	0	1	1	3	1	1	0	0	0	0	0	0	0	1	0	4	4	44	1.47	2	2	4	4	3	4	3	3	4	4	4	35	4	5	5	5	2	4	5	2	5	4	3	3	4	3	54	3	1	3
No EPS	1	1	0		1	0	0	0	0	0	0	0	0	0	0	4	3	45	1.55	1	3	3	4	2	4	2	3	3	4	4	32	4	5	5	5	5	5	5	5	4	5	4	5	4	5	66	2	1	2
No EPS	1	1	1	1	1	1	0	0	0	0	0	0	0	0	1	3	3	57	1.59	1	1	3	4	4	3	2	2	4	3	3	29	5	5	4	4	4	5	3	3	5	4	3	5	5	2	57	2	1	2
No EPS	1	1	1	3	1	1	0	0	0	0	0	0	0	0	0	2	4	51	1.55	1	4	4	3	4	4	4	4	4	3	4	38	5	5	5	4	5	5	4	4	4	5	5	5	4	4	64	2	1	2
No EPS	1	1	1	1	1	1	0	0	0	0	0	0	0	0	0	4	3	48	1.58	1	3	4	4	4	4	3	3	4	3	3	35	5	5	4	4	4	3	3	4	5	5	5	5	5	3	60	1	1	3
No EPS	1	1	2	1	1	0	0	0	0	1	0	0	0	0	0	1	3	50	1.66	2	3	4	4	3	3	4	3	4	3	2	33	4	5	5	5	5	3	5	4	5	3	4	5	5	2	60	2	1	2
No EPS	1	1	1	3	1	0	0	0	0	0	0	0	1	0	0	0	2	48	1.48	2	4	4	4	4	4	4	3	4	3	3	37	4	4	5	4	5	4	4	5	2	4	4	3	5	1	54	1	1	2
No EPS	1	1	1	3	1	1	0	0	0	0	0	0	0	0	0	2	4	43	1.6	1	4	3	3	3	4	2	3	3	2	2	29	4	5	5	3	3	5	3	3	5	4	3	3	4	4	54	1	1	2
No EPS	0	1	1	3	1	1	0	0	0	0	0	0	0	0	1	1	4	60	1.63	2	3	3	3	4	3	3	3	4	3	3	32	4	3	3	3	3	5	2	2	3	4	3	3	4	5	47	2	1	2
No EPS	1	1	0		1	0	0	1	0	0	0	0	0	0	0		4	55	1.58	1	2	4	3	3	3	2	3	2	3	3	28	5	5	4	4	5	4	3	3	5	4	3	4	5	4	58	2	1	2
No EPS	0	2	2	3	1	1	0	0	0	0	0	0	0	1	0	2	2	70	1.88	2	3	4	2	3	2	3	2	3	4	4	30	4	5	3	4	2	4	2	3	4	4	3	5	4	3	50	2	1	2
No EPS	0	2	1	3	1	1	0	0	0	0	0	0	0	0	1	3	3	55	1.58	1	2	4	3	4	4	3	3	4	3	3	33	5	5	4	5	4	4	4	5	5	5	4	3	5	2	60	2	1	2
No EPS	0	2	1	3	1	1	0	0	0	0	0	0	0	1	0	3	3	60	1.68	2	2	4	3	3	3	4	4	4	3	3	33	5	5	4	5	4	3	3	4	5	4	3	5	5	3	58	2	1	3
No EPS	1	2	1	3	1	1	0	0	1	1	0	0	0	1	0			51	1.6	1	3	4	4	3	3	2	2	3	3	3	30	5	5	5	5	5	4	4	5	5	5	5	5	5	4	67	2	1	2
No EPS	0	2	1	3	1	1	0	0	0	0	0	0	0	1	0	2	2	77	1.63	2	4	3	3	3	4	4	3	3	2	3	32	4	5	4	5	4	5	4	3	4	5	4	3	4	4	58	1	1	3
No EPS	0	2	1	3	0	1	0	0	0	0	0	0	0	0	0	4	3	50	1.64	2	3	4	3	4	3	3	3	3	4	4	34	4	4	4	5	4	4	3	3	4	5	4	4	5	2	55	2	1	2
No EPS	1	2	1	3	1	1	0	0	0	0	0	0	0	1	0	3	4	42	1.6	1	3	4	3	3	4	3	4	3	4	4	35	5	5	5	4	5	5	4	5	5	5	4	5	5	3	65	2	1	3
No EPS	0	2	1	3	1	1	0	0	1	0	0	0	0	1	0	3	3	56	1.66	1	3	4	3	3	4	4	3	4	3	3	34	5	5	4	4	5	3	3	4	3	4	5	4	5	2	56	2	1	3
No EPS	0	2	1	1	1	1	0	0	0	0	0	0	0	1	0	3	4	66	1.67	1	3	4	3	2	3	2	2	3	1	3	26	4	5	5	2	4	5	4	3	4	5	3	4	4	1	53	2	1	2
No EPS	0	2	0		1	1	0	0	0	0	0	0	0	0	0	3	3	83	1.71	2	4	4	4	4	4	3	3	4	4	3	37	4	5	5	5	5	4	5	5	5	5	5	5	5	4	67	2	1	3
No EPS	1	2	1	1	1	1	0	0	0	0	0	0	0	1	0	2	3	32	1.63	3	2	3	2	2	3	2	2	3	4	4	27	2	4	4	3	5	3	2	3	5	4	4	3	4	2	48	3	2	2
No EPS	1	2	1	3	1	0	0	1	0	0	0	0	0	1	0		0	49	1.53	3	2	3	3	2	2	1	2	4	3	2	24	5	5	5	5	5	5	3	5	4	5	5	4	4	2	62	1	1	2
No EPS	0	2	1	1	1	1	0	0	0	0	0	0	0	1	0	2	4	60	1.82	1	4	4	4	3	4	4	4	4	4	4	39	5		4	4	5	4	3	3	4	5	4	5	4	5	55	1	1	2
No EPS	0	2	1	3	1	1	0	0	0	0	0	0	0	0	1	3	4	54	1.7	2	3	4	2	4	4	3	3	4	3	4	34	4	3	4	5	4	3	4	4	5	5	4	5	4	2	56	1	1	2
No EPS	1	2	1	3	1	1	0	0	0	0	0	0	0	0	1	3	2	47	1.48	2	3	3	3	3	3	2	4	3	3	3	30	4	5	4	5	2	5	3	3	4	4	4	4	5	3	55	2	1	2
No EPS	1	2	1	1	1	1	0	0	0	0	0	0	0	0	1	3	4	50	1.75	1	4	4	4	3	3	4	3	4	3	4	36	5	5	4		4	4	3	3	5	4	5	5	5	3	55	2	1	3
No EPS	0	2	4	2	1	0	0	1	0	0	0	0	0	1	0	2	2	70	1.75	1	2	3	2	3	3	3	3	2	2	2	25	4	4	5	3	5	5	3	3	4	5	3	4	5	1	54	2	2	2
No EPS	0	2	1	1	1	1	0	0	0	0	0	0	0	0	0	2	1	76	1.77	2	3	4	3	2	4	4	3	2	3	4	32	3	5	5	5	5	4	5	3	5	4	5	5	5	2	61	1	1	2
No EPS	1	1	1	3	1	1	0	0	0	0	0	0	0	1	0	2	4	42	1.53	1	3	4	4	2	3	2	3	4	3	4	32	4	5	5	4	5	3	3	3	5	5	4	3	5	2	56	2	1	3
No EPS	0	1	1	1	0	1	0	0	0	1	0	0	1	0	1	3	2	52	1.63	2	3	4	3	3	3	4	2	4	4	3	33	5	4	5	4	3	2	5	3	5	4	3	4	5	2	54	2	1	3
No EPS	1	1	0		1	1	0	0	0	0	0	0	0	0	0	3	3	48	1.64	2	2	4	4	4	4	4	4	4	4	4	38	4	5	4	5	5	5	4	4	5	5	4	5	5	2	62	2	2	2
No EPS	0	1	0		1	1	0	0	0	0	0	0	0	0	0	4	4	70	1.62	1	2	4	4	3	4	3	4	4	3	4	35	5	3	4	5	5	2	3	4	5	4	4	5	5	4	58	3	2	3
No EPS	0	1	0		1	1	0	0	1	0	0	0	0	0	0	2	4	39	1.64	1	2	3	2	3	3	4	3	3	4	4	31	4	5	4	4	4	4	3	2	4	4	4	4	5	3	54	2	1	3
No EPS	1	1	1	1	1	1	0	0	0	0	0	0	0	1	0	3	3	47	1.58	1	4	4	3	3	3	2	3	4	2	2	30	5	4	5	5	4	3	5	5	4	5	5	4	5	1	60	1	1	2
No EPS	1	1	2	3	1	1	0	0	0	0	0	0	0	1	0	4	4	47	1.6	2	3	3	3	3	3	1	3	3	2	2	26	4	5	4	4	2	4	3	2	4	3	3	5	5	3	51	1	1	2
No EPS	0	1	0		1	1	0	0	0	0	0	0	0	0	0	3	3	40	1.6	1	1	3	2	3	4	3	3	3	2	2	26	4	5	5	4	5	3	3	3	5	4	3	3	5	3	55	2	1	2
No EPS	0	1	1	1	1	1	0	0	0	0	0	0	0	1	0	3	3	55	1.68	2	3	4	3	3	3	2	3	4	3	3	31	3	4	4	3	4	3	3	4	4	3	3	3	4	3	48	1	1	2
No EPS	0	1	1	1	1	1	0	0	0	0	0	0	0	0	1	3	3	40	1.57	2	1	4	4	4	4	4	1	4	1	1	28	5	5	5	3	5	3	4	1	2	3	4	5	4	1	50	1	1	2
No EPS	1	1	1	1	1	1	0	0	0	0	0	0	0	1	0	4	4	45	1.54	1	3	4	3	4	4	3	3	4	4	4	36	4	5	4	5	4	3	3	4	5	4	5	5	5	4	60	1	1	3
No EPS	1	1	1	3	1	1	0	0	0	0	0	0	0	1	0	4	4	54	1.52	2	3	4	3	3	3	2	3	3	3	2	29	4	5	5	4	5	5	3	5	5	4	4	5	5	3	62	2	1	3
No EPS	1	1	1	1	1	1	1	1	0	0	0	0	0	0	1	3	4	40	1.62	2	3	2	4	3	4	2	1	3	4	3	29	4	5	4	3	5	2	4	5	3	4	4	4	5	2	54	1	1	3
No EPS	0	1	2	2	1	1	1	0	0	0	0	0	0	1	0	4	4	48	1.55	2	3	2	3	2	2	2	3	2	4	2	25	4	4	5	4	4	2	3	3	5	5	3	4	5	2	53	2	2	2
No EPS	0	1	1	1	1	1	0	0	0	0	0	0	0	0	1	2	3	59	1.76	2	1	4	3	2	3	1	3	4	3	3	27	4	5	4	3	5	4	5	4	4	5	5	4	5	2	59	2	1	3
No EPS	0	1	1	1	1	1	0	0	0	0	0	0	0	1	0	3	3	45	1.6	2	2	2	3	3	3	3	2	3	3	2	26	4	3	5	4	3	4	3	2	4	3	2	3	5	2	47	1	1	2
No EPS	0	1	1	3	1	1	0	0	0	0	0	0	0	1	0			40	1.55	1	3	3	2	2	3	2	3	3	3	2	26	5	4	5	4	4	4	3	3	4	4	3	4	5	3	55	1	1	3
No EPS	0	1	1	3	1	1	0	0	0	0	0	0	0					46	1.5	2	2	3	3	4	4	2	2	4	2	3	29	5	4	5	3	3	2	4	2	3	5	3	4	4	3	50	2	1	2
No EPS	0	1	1	3	1	1	0	0	0	0	0	0	0	1	0			43	1.46	1	2	3	3	2	2	1	2	3	2	3	23	4	5	5	4	5	5	4	4	4	4	3	4	5	3	59	2	1	2
No EPS	1	2	1	1	1	1	0	0	0	0	0	0	0	1	0	3	3	65	1.6	1	3	4	3	3	3	3	3	4	3	3	32	4	4	4	5	5	3	3	3	5	3	3	4	5	3	54	2	2	2
No EPS	1	2	1	3	1	1	0	0	0	0	0	0	0	0	0	3	2	58	1.62	2	2	2	1	2	1	2	2	4	3	2	21	4	5	5	3	2	5	4	3	5	5	2	4	3	2	52	2	1	2
No EPS	0	2	1	1	1	1	0	0	0	0	0	0	0	1	0	4	3	59	1.59	2	2	3	4	2	3	2	3	4	1	3	27	4	4	3	2	5	3	3	1	2	4	2	2	5	1	41	3	2	1
No EPS	1	2	1	3	1	1	0	0	0	0	0	0	0	1	0	4	4	43	1.45	1	2	4	4	4	4	4	4	4	4	4	38	4	5	5	4	4	4	5	3	5	4	5	4	4	4	60	2	1	3
No EPS	0	2	1	1	1	0	0	0	0	0	0	0	0	1	0	3	4	65	1.73	1	4	4	4	3	3	4	3	4	4	3	36	5	4	5	4	4	3	4	4	5	5	4	4	5	2	58	3	3	2
No EPS	1	2	1	3	1	1	0	0	1	0	0	0	0	0	0			39	1.55	2	3	3	2	2		1	2	3	2	2	20	4	4	3	4	5	2	2	2	4	4	3	4	3	3	47	2	2	2
No EPS	1	2	1	3	1	1	0	0	0	0	0	0	0	1	0	2	3	43	1.72	1	3	2	4	3	3	2	2	3	3	4	29	4	4	4	3	3	3	4	2	3	2	4	2	3	2	43	2	1	2
No EPS	1	2	1	1	1	1	0	0	0	0	0	0	0	1	0	3	3	61	1.65	2	3	3	3	4	3	4	3	3	3	3	32	4	5	5	4	4	3	3	1	4	4	4	4	5	1	51	2	1	3
No EPS	0	2	0		1	1	0	0	0	0	0	0	0	0	0	2	4	68	1.78	1	4	4	4	3	4	3	4	4	4	4	38	4	5	5	5	5	4	3	5	4	4	5	4	5	4	62	1	1	3
No EPS	0	2	1	1	1	1	0	0	0	0	0	0	0	0	1	4	4	52	1.62	2	2	3	2	3	4	3	2	3	1	2	25	4	3	5	4	5	4	4	2	4	2	2	3	4	1	47	2	2	1
No EPS	1	2	1	1	1	1	0	0	0	0	0	0	0	0	1	4	4	45	1.69	1	2	4	3	3	3	3	3	3	3	2	29	4	4	4	3	3	2	3	3	2	3	4	4	4	3	46	2	1	3
No EPS	1	2	2	3	1	1	0	0	0	0	0	0	0	1	0	4	4	59	1.72	2	3	3	3	4	4	3	3	3	2	3	31	4	5	4	4	5	5	3	3	4	5	3	4	4	2	55	2	1	3
No EPS	1	2	1	1	1	1	0	0	0	0	0	0	0	1	0	3	4	47	1.56	2	2	3	4	4	3	1	2	3	3	2	27	3	4	5	4	3	4	3	4	5	4	5	2	4	3	53	2	1	2
No EPS	0	2	0		1	1	1	0	0	0	0	0	0	0	0			75	1.8	2	4	4	2	3	3	3	3	4	4	4	34	4	4	3	4	2	3	4	3	2	3	4	3	4	3	46	3	2	1
No EPS	1	2	2	2	1	0	0	0	0	0	0	0	0	0	1	3	3	49	1.63	3	4	3	4	2	3	2	1	3	2	4	28	5	5	4	5	5	2	3	4	3	2	4	3	4	1	50	2	2	2
No EPS	0	2	1	1	1	1	0	0	0	0	0	0	0	0	1	4	4	62	1.73	1	3	4	2	3	3	4	3	2	3	3	30	4	5	4	4	3	3	2	3	3	4	3	3	3	2	46	2	1	3
No EPS	0	2	1	1	1	1	0	0	0	0	0	0	0	1	0	4	4	47	1.62	2	1	3	3	2	2	2	2	4	3	2	24	4	4	5	4	2	2	3	1	5	4	2	4	5	1	46	2	1	2
No EPS	1	2	1	3	1	1	0	0	0	0	0	0	0	0	1	3	3	42	1.63	1	1	3	3	3	4	3	3	4	4	4	32	4	5	4	4	5	5	4	3	5	4	4	3	5	2	57	2	1	2
No EPS	1	2	0		1	1	0	0	0	0	0	0	0	0	0	3	2	55	1.65	2	3	2	3	1	2	2	2	3	2	1	21	5	4	4	5	5	5	4	3	2	4	4	3	5	4	57	2	2	2
No EPS	1	2	2	1	1	1	0	0	0	0	0	0	0	0	1	4	4	44	1.65	2	3	3	2	2		3			3	3	19	4	4	3	3	3	2	2	3	2	3	4	3	2	1	39	2	3	2
No EPS	1	2	1	1	1	1	0	0	0	0	0	0	0	1	0	3	4	47	1.7	1	3	2	3	2	4	1	2	2	3	2	24	4	5	5	4	4	5	3	4	2	4	5	2	4	2	53	2	2	1
No EPS	1	2	0		1	1	0	0	0	0	0	0	0	0	0			47		2	2	3	2		3	2		4	3	2	21	4	4	5	4	3	4	4	4	3	3	2		5	4	49	2	2	2
no	1	2	1	1	1	1	0	0	0	0	0	0	0	0	1	4	4	38.5	1.55	2	3	4	3	3	4	3	3	3	4	3	33	4	4	4	4	3	5	4	3	4	4	3	4	4	3	53	2	1	3
no	1	2	1	1	1	1	0	0	0	0	0	0	0	0	1	2	2	50	1.68	1	4	4	2	4	3	2	3	4	3	3	32	5	4	5	5	5	5	5	4	5	4	5	5	5	5	67	2	1	3
no	0	2	1	3	1	1	0	0	0	0	0	0	0	0	1	2	2	65	1.75	1	3	3	3	4	4	4	3	4	4	4	36	5	4	4	5	5	4	5	4	3	4	4	4	5	2	58	2	1	2
no	0	2	1	1	1	1	0	0	0	0	0	0	0	0	1	4	3	55	1.8	2	4	4	3	3	3	3	2	4	4	3	33	5	4	5	4	5	3	3	2	2	3	2	2	3	3	46	2	1	2
no	1	2	2	1	1	1	0	0	0	0	0	0	0	1	1	4	4	50	1.68	2	4	4	4	4	4	4	3	4	4	3	38	4	2	5	4	3	1	2	1	1	2	5	4	3	2	39	3	3	2
no	1	2	1	3	1	1	0	0	0	0	0	0	0	1	0	3	4	40	1.56	2	2	2	4	3	3	3	2	2	3	2	26	4	4	4	3	3	2	1	3	3	3	3	3	3	2	41	1	2	2
no	0	2	1	3	1	0	0	0	0	0	0	0	0	1	0		3	55	1.7	2	1	4	3	2	3	2	2	4	3	3	27	4	4	5	4	3	3	4	4	3	4	5	4	4	2	53	2	1	2
no	0	2	2	1	1	1	0	0	0	0	0	0	0	1	0	2	4	65	1.67	3	2	4	4	2	3	3	3	4	3	4	32	4	4	4	4	5	5	5	3	5	4	5	4	4	5	61	3	3	1
no	0	2	1		1	0	0	0	0	0	0	0	0	1	0	3	4	40	1.62	1	3	4	3	2	3	3	2	3	3	2	28	4	4	4	4	5	3	2	4	4	4	4	3	4	2	51	2	2	1
no	0	2	1	3	1	1	0	0	0	0	0	0	0	1	0	2	2	50	1.72	2	3	4	3	2	3	3	2	4	3	4	31	4	3	4	5	2	2	1	3	3	4	4	3	4	5	47	2	1	3
no	0	2	1	3	1	1	0	0	0	0	0	0	0	1	0	4	4	65	1.7	2	3	4	3	3	3	3	3	4	3	2	31	3	5	4	4	4	4	3	3	4	4	4	5	5	3	55	2	2	3
no	1	2	2	2	1	0	0	0	0	0	1	0	0	1	0	3	2	49	1.57	2	2	4	2	3	3	2	3	3	2	3	27	4	2	3	2	3	4	3	2	3	4	3	4	3	4	44	3	2	3
no	1	2	1	3	1	1	0	0	0	0	0	0	0	1	0	2	4	43	1.57	2	3	4	3	3	3	2	3	4	2	2	29	4	5	4	5	5	4	4	5	4	4	4	3	5	3	59	2	1	3
no	1	2	1	1	1	1	0	0	0	0	0	0	0	1	0	3	3	52.7	1.67	1	3	4	4	3	4	2	3	4	3	3	33	4	4	3	4	3	4	4	4	4	4	4	4	5	3	54	2	1	2
no	1	2	1	1	1	0	0	0	0	0	0	0	0	0	0	1	1	70	1.66	3	1	2	2	1	1	1	1	1	1	1	12	3	2	2	2	1	1	1	1	1	1	2	2	2	2	23	1	2	2
no	1	2	1	1	1	1	0	0	0	0	0	0	0	1	0	4	4	49	1.69	2	2	4	2	2	2	2	2	2	3	3	24	4	4	4	4	4	3	3	3	4	3	3	4	5	3	51	2	3	1
no	0	2	0		1	1	0	0	0	0	0	0	0	0	0	4	4	65	1.75	2	3	4	3	3	3	3	3	3	3	3	31	4	4	4	5	4	4	3	3	4	4	4	4	5	1	53	2	1	2
no	0	2	1		1	0	0	0	0	0	0	0	0	1	0	3	4	35	1.6	2	3	4	2	3	3	2	3	4	3	3	30	3	4	3	4	2	2	2	1	3	3	3	3	3	2	38	1	1	3
no	1	2	1	3	1	1	0	0	0	0	0	0	0	0	1	2	4	80	1.75	2	3	4	3	2	3	2	2	3	4	3	29	4	5	3	3	4	2	2	3	4	3	3	2	4	3	45	1	1	3
no	0	2	1	1	1	1	0	0	0	0	0	0	0	1	0	2	2	58.2	1.74	1	4	4	3	3	4	4	4	4	3	4	37	4	5	5	5	4	4	5	4	4	4	4	5	5	4	62	2	1	3
no	0	2	1	3	1	1	0	0	0	0	0	0	0	0	1	4	4	42	1.61	1	3	3	2	4	4	3	3	4	3	2	31	5	4	4	4	4	5	5	3	3	2	5	4	4	5	57	1	2	3
no	0	2	1	1	1	1	0	0	0	0	0	0	0	0	1	3	4	57	1.7	2	3	3	4	4	3	3	3	4	4	4	35	4	5	5	4	4	5	5	4	2	5	3	3	4	5	58	2	1	3
no	0	2	2	1	1	1	0	0	0	0	0	0	0	0	1	1	3	55	1.78	2	4	4	3	3	4	3	2	3	3	4	33	4	5	4	3	4	5	5	4	5	5	4	3	4	4	59	2	1	2
no	0	2	2	3	1	0	0	0	1	1	0	0	0	1	0	3	2	60	1.72	1	4	4	4	4	3	3	4	4	4	4	38	3	5	5	4	2	5	5	4	3	5	2	2	2	5	52	3	1	2
no	1	2	1	3	1	1	0	0	0	0	0	0	0	1	0	2	2	54	1.7	1	2	3	2	3	3	2	2	3	3	3	26	4	5	4	1	4	2	2	3	2	2	3	4	5	4	45	2	2	2
no	1	2	1	1	1	0	0	0	0	0	0	0	0	0	1	4	4	30	1.5	1	3	3	2	2	3	2	2	2	3	3	25	4	4	3	2	3	2	2	3	3	2	1	3	4	3	39	2	2	1
no	0	2	1	1	1	1	0	0	0	0	0	0	0	0	1	3	3	45	1.68	2	4	4	2	4	3	1	3	4	3	4	32	3	5	5	4	5	5	5	4	5	5	4	2	5	1	58	2	1	3
no	0	2	1	1	1	1	0	0	0	0	0	0	0	0	1	3	3	60	1.7	1	3	2	3	4	3	2	3	2	1	2	25	4	5	4	3	4	4	2	4	1	5	3	1	4	3	47	2	1	2
no	0	2	0		0	1	0	0	1	0	0	0	0	0	0	4	4	48	1.58	1	3	3	3	3	4	3	2	3	4	4	32	4	4	5	3	4	5	4	3	5	4	3	4	5	4	57	2	1	2
no	0	2	4	2	1	0	1	0	0	0	0	0	0	1	1	3	3	55	1.7	2	2	4	3	3	4	3	3	2	4	3	31	4	5	4	3	5	3	4	4	5	4	5	5	4	4	59	1	1	1
no	0	2	0		1	1	0	0	0	0	0	0	0	0	0	4	2	53	1.7	1	4	3	3	4	3	4	3	3	3	4	34	3	4	5	4	5	5	5	4	2	5	4	3	4	3	56	3	2	2
no	1	2	1	3	1	1	0	0	0	0	0	0	0	0	1	3	3	35	1.56	2	4	4	3	3	4	3	3	4	3	3	34	4	4	4	5	5	4	3	3	4	4	5	4	4	3	56	2	1	2
no	1	2	0		1	1	0	0	0	0	0	0	0	0	0	3	3	54	1.71	2	3	2	2	2	2	2	3	3	2	3	24	4	3	4	3	3	4	3	4	3	4	2	3	3	2	45	2	2	2
no	0	2	2	2	1	1	0	0	0	0	0	0	0	1	0	3	4	50	1.73	2	2	4	4	1	2	3	3	4	3	3	29	4	4	4	5	4	2	1	1	4	3	2	5	5	3	47	3	3	2
no	1	2	1	3	1	1	0	0	0	0	0	0	0	1	0	3	4	50	1.65	2	3	4	4	4	3	3	3	4	3	4	35	4	4	5	4	4	3	4	5	5	5	4	4	4	4	59	2	1	2
no	1	2	0		1	1	0	0	0	0	0	0	0	0	0	4	4	55	1.62	1	3	3	2	3	3	2	3	4	3	3	29	4	5	5	4	4	3	3	4	4	5	5	4	5	3	58	1	1	3
no	0	2	1	3	1	1	0	0	0	0	0	0	0	1	0	3	3	54	1.73	1	3	4	4	3	3	3	3	4	3	3	33	4	5	4	5	5	4	4	3	4	5	4	4	5	3	59	3	1	2
no	0	2	1	1	1	1	0	0	0	0	0	0	0	1	0	1	1	70	1.8	1	1	3	3	4	4	4	4	3	3	3	32	4	5	5	3	2	3	4	2	1	5	3	5	3	2	47	1	1	2
no	1	2	1	1	1	1	0	0	0	0	0	0	0	0	1	4	4	51	1.69	2	3	4	2	3	3	3	3	4	3	3	31	5	4	4	5	4	2	3	4	5	4	5	5	4	2	56	1	1	2
no	1	2	0		1	1	0	0	0	0	0	0	0	0	0	3	3	53	1.58	2	3	3	3	3	3	3	3	3	3	3	30	4	5	4	4	5	4	4	4	5	4	4	4	5	3	59	1	1	1
no	1	2	1	1	1	1	0	0	0	0	0	0	0	1	0	4	4	40	1.62	2	4	4	4	4	4	4	4	4	4	4	40	4	4	4	4	4	4	4	4	4	4	4	4	4	4	56	1	1	3
no	0	2	3	3	1	0	0	0	0	0	0	0	0				4	52	1.65	1	4	3	2	3	3	2	2	3	3	3	28	5	5	5	5	3	2	5	3	5	5	4	4	5	5	61	3	2	2
no	1	2	1	3	1	1	0	0	0	0	0	0	0	0	1	3	4	40	1.6	1	3	4	3	3	4	3	3	4	4	3	34	4	4	5	4	3	3	3	2	2	4	5	3	3	4	49	2	1	2
no	1	2	0	0	1	0	0	0	0	0	0	0	0	0	0	3	4	47	1.61	2	3	4	4	3	3	3	3	4	3		30	5	5	4	4	4	3	3	3	4	4	5	4	4	2	54	3	2	2
no	1	2	1	1	1	1	0	0	0	0	0	0	0	1	0	3	3	60	1.72	2	2	3	2	2	3	3	2	3	2	3	25	5	4	3	5	2	2	3	2	5	2	3	5	5	3	49	2	2	2
no	0	2	1	1	1	0	0	1	0	0	0	0	0	1	0	3	2	63	1.8	2	2	3	3	3	3	4	3	4	3	3	31	4	5	4	4	4	3	2	3	4	4	3	4	5	2	51	2	1	2
no	1	2	1	1	1	1	0	0	0	0	0	0	0	0	1	1	4	52	1.69	2	2	3	3	3	3	3	3	3	3	3	29	5	5	5	4	5	5	5	5	4	4	5	4	5	3	64	2	1	2
no	1	2	1	1	1	1	0	0	0	0	0	0	0	1	0	1	3	42	1.68	2	2	2	3	3	2	1	3	3	3	2	24	5	5	4	4	4	5	5	4	4	4	3	3	5	3	58	2	1	2
no	1	2	1	1	1	1	0	0	0	0	0	0	0	0	1	3	2	55	1.72	2	2	3	3	3	3	2	2	3	3	3	27	4	4	5	4	5	4	4	4	5	4	4	3	5	3	58	2	1	3
no	0	2	1	2	1	1	0	0	0	0	0	0	0	0	1	4	4	43	1.56	1	3	4	3	2	3	2	2	3	3	3	28	4	3	4	4	3	3	4	5	5	3	3	4	4	4	53	1	1	2
no	1	2	3	3	1	0	0	0	0	0	0	0	0	1	1	3	2	50	1.6	2	3	4	2	3	3	2	3	3	3	3	29	5	4	4	4	5	4	4	4	4	4	4	1	4	2	53	3	2	2
no	0	2	1	3	0	0	0	0	0	0	0	0	1	0	1		4	51	1.66	2	2	4	3	4	3	3	3	4	4	3	33	5	4	5	5	4	4	5	3	4	5	3	5	5	4	61	2	1	3
no	1	2	3	2	1	0	0	0	0	0	0	0	0	1	1		2	55	1.6	2	3	4	3	3	4	3	3	4	3	4	34	4	5	4	4	3	4	4	2	3	3	3	4	5	2	50	2	1	2
no	0	2	1	1	1	1	0	0	0	0	0	0	0	1	0	3	3	58	1.8	1	2	4	3	3	3	2	3	4	3	2	29	4	4	5	5	5	3	3	3	4	5	4	4	5	3	57	2	1	3
no	0	2	2	1	1	1	1	1	0	0	0	0	0	1	1	3	3	43	1.6	1	3	3	3	4	4	4	4	4	4	4	37	4	5	5	5	5	3	3	3	5	5	5	4	2	5	59	3	1	2
no	0	2	2	2	1	1	0	0	0	0	0	0	0	0	0	4	4	48	1.64	1	3	4	4	4	3	4	3	4	4	4	37	4	4	5	5	4	4	5	3	3	4	4	4	5	3	57	2	1	2
no	0	2	1	3	1	1	0	0	0	0	0	0	0	0	1	3	4	57	1.78	1	3	2	4	3	3	3	4	3	4	3	32	3	4	4	3	4	4	3	1	3	4	5	3	5	4	50	2	1	2
no	0	2	1	1	1	1	0	0	0	0	0	0		1	0	2	2	64	1.74	2	4	2	3	4	4	4	4	1	4	4	34	5	4	5	5	5	5	5	1	5	5	1	5	5	5	61	1	1	1
no	0	2	0		1	1	0	0	0	0	0	0	0	0	0	3	3	45	1.5	2	3	4	2	3	3	3	2	3	2	2	27	4	4	4	3	4	3	3	2	4	2	3	4	3	3	46	2	1	2
no	0	2	0		1	1	0	0	0	0	0	0	0	0	0	3	2	78	1.82	2	3	4	4	2	3	3	2	4	3	4	32	4	3	4	3	4	3	3	4	5	2	4	3	3	1	46	2	2	3
no	0	1	0		1	0	0	0	1	0	0	0	0	0	0	2	2	90	1.75	3	1	4	3	4	4	3	4	3	4	2	32	5	1	1	4	5	1	5	5	1	1	5	1	5	1	41	3	2	1
no	1	1	1	3	1	1	0	0	0	0	0	0	0	1	0	0	1	41	1.4	3	1	1	1	1	1	1	1	1	1	1	10	1	1	3	3	1	1	1	1	1	1	1	1	1	1	18	2	2	2
no	1	1	0		1	1	0	0	0	0	0	0	0	0	0	4	4	53	1.6	1	3	3	4	4	4	3	3	4	3	3	34	4	5	5	4	5	5	5	5	5	5	4	5	5	4	66	1	1	3
no	0	1	2	2	1	1	0	0	1	0	0	0	0	1	0	4	2	52	1.6	1	4	4	4	4	4	4	4	4	4	4	40	5	5	5	5	5	5	4	4	5	5	5	5	5	4	67	3	1	2
no	0	1	0		1	1	0	0	0	0	0	0	0	0	0	2	3	40	1.73	2	2	3	3	2	1	2	2	3	2	2	22	4	4	5	5	5	3	4	3	3	4	3	3	3	3	52	2	2	2
no	1	1	1	1	1	1	0	0	0	0	0	0	0	1	0	2	4	55	1.66	2	3	4	3	4	4	3	3	4	4	3	35	5	5	5	5	4	3	3	4	5	4	4	4	3	3	57	1	1	3
no	1	1	1	2	1	0	0	0	0	0	0	0	0	1	0	3	4	58	1.68	2	2	3	2	3	4	2	2	4	3	2	27	5	5	5	4	5	4	3	5	4	4	5	4	5	3	61	2	2	1
no	0	1	1	3	1	1	0	0	0	0	0	0	0	0	1	2	4	49	1.58	1	3	3	3	3	2	2	2	3	1	2	24	5	5	5	4	4	3	3	4	2	4	4	3	3	5	54	2	1	2
no	0	1	0		1	0	0	0	0	0	0	0	0	0	0	2	2	54	1.64	2	3	4	3	4	3	2	3	3	2	3	30	4	3	4	4	3	2	2	1	2	1	3	3	4	2	38	2	2	2
no	0	1	0		1	0	0	0	0	0	0	0	0	0	0	2	4	40	1.5	2	4	4	3	2	4	3	3	4	3	3	33	4	4	5	4	3	3	2	2	3	5	4	4	3	3	49	2	1	2
no	1	1	2	3	1	1	0	0	1	0	0	0	0	0	0	4	4	45	1.54	1	3	4	3	3	4	3	3	4	4	3	34	5	4	5	4	4	3	3	3	4	5	5	5	5	2	57	1	1	2
no	1	1	1	3	1	1	0	0	0	0	0	0	0	1	0	2	2	60	1.55	1	3	2	3	3	2	2	3	4	4	2	28	4	5	5	4	5	4	5	4	3	5	2	2	5	3	56	2	1	2
no	1	1	1	1	1	0	0	0	0	0	0	0	1	1	0	3	4	60	1.66	2	3	4	4	3	3	2	3	3	2	2	29	5	5	4	4	5	4	5	3	4	4	3	4	5	2	57	2	2	2
no	1	1	0		1	1	0	0	0		0	0	0	0	0	2	2	56	1.56	1	2	3	4	3	2	2	2	3	4	3	28	4	3	5	5	4	5	3	4	5	5	3	3	5	2	56	3	1	2
no	1	1	0		1	0	0	0	0	0	0	0	1	0	0	4	4	56	1.6	2	3	4	4	4	3	3	4	4	3	3	35	5	3	4	5	5	5	3	5	4	3	3	4	4	5	58	3	3	2
no	1	1	2	2	1	0	0	0	0	0	0	0	0	1	0	2	4	43	1.47	1	3	4	4	4		4	4	4	4	4	35	4	5	4	5	5	5	5	4	4	5	4	5	5	1	61	2	1	3
no	1	1	1	1	1	1	0	0	0	0	0	0	0	1	0	2	2	41.5	1.6	2	3	4	3	3	3	3	4	4	3	4	34	5	4	4	4	3	3	3	3	4	4	3	4	5	2	51	2	2	2
no	0	1	2	1	1	1	1	1	0	0	0	0	0	1	0	3	3	65	1.57	2	2	3	2	2	3	3	2	4	3	2	26	4	5	4	3	2	3	2	2	3	3	3	4	3	3	44	2	2	1
no	0	1	1	3	1	1	0	0	0	0	0	0	0	1	0	1	4	34.6	1.47	2	2	4	4	3	3	3	3	4	2	2	30	4	4	5	3	4	3	3	2	5	4	4	5	4	4	54	2	2	2
no	1	1	1	3	1	1	0	0	0	0	0	0	0	1	0	3	4	45.6	1.6	2	3	4	3	4	2	3	3	4	3	4	33	5	5	4	5	5	4	5	5	5	4	4	4	5	3	63	2	1	2
no	1	1	3	2	1	1	0	0	0	0	0	0	0	1	1	4	2	56.3	1.6	2	3	4	3	4	3	4	3	4	4	3	35	5	4	5	5	5	4	3	4		5	5	5	5	1	56	1	1	2
no	1	1	1	1	1	0	0	1	0	0	0	0	0	0	0	3	2	60	1.65	3	2	3	3	2	2	2	2	3	2	3	24	4	4	3	2	2	2	4	2	3	2	3	4	5	4	44	2	3	3
no	0	1	3	3	1	1	0	0	0	0	0	0	0	0	0	1	1	60	1.7	2	1	2	3	4	3	3	3	3	2	4	28	2	3	4	3	5	4	2	5	2	2	2	3	4	4	45	3	2	1
no	0	1	0		1	1	0	0	1	1	0	0	0	0	0	3	4	50	1.69	2	3	3	4	3	3	3	2	3	4	4	32	5	5	4	5	5	4	3	4	2	3	4	4	5	3	56	2	1	2
no	0	1	1	3	1	0	0	0	0	0	0	0	0	1	0	4	0			2	2	1	3	2	1	3	3	4	1	1	21	5	1	2	2	3	2	2	3	3	2	2	3	3	1	34	1	2	2
no	0	1	1	1	1	1	0	0	0	0	0	0	0	0	1	4	4	50	1.66	2	1	4	3	3	4	3	3	3	3	3	30	4	5	4	3	4	3	3	3	3	5	4	3	4	3	51	2	1	2
no	1	1	2	3	1	1	0	0	0	0	0	0	0	1	0	4	2	60	1.69	2	3	4	4	3	4	4	3	3	3	4	35	4	5	4	3	3	5	5	2	5	3	3	4	5	2	53	3	3	2
no	1	1	0		1	1	0	0	0	0	0	0	0	0	0	3	3	58	1.6	2	3	4	4	3	4	3	3	4	3	3	34	4	5	4	5	4	2	3	3	5	4	3	4	4	4	54	1	1	2
no	1	1	1	1	1	1	0	0	0	0	0	0	0	1	0	2	2	54	1.66	1	3	4	4	3	3	2	3	4	3	3	32	5	4	5	4	5	3	4	4	5	4	5	5	5	2	60	2	2	3
no	0	1	3	2	1	1	0	0	0	0	0	0	0	1	0	2	2	43	1.62	2	3	3	3	3	4	3	3	3	2	4	31	3	2	4	3	3	2	1	2	4	1	1	3	4	2	35	3	1	2
no	0	1	1	1	1	0	0	0	0	0	0	0	0	1	0	2	2	53	1.45	2	2	3	1	2	1	2	1	2	3	4	21	5	5	5	4	4	3	2	5	4	2	5	5	4	4	57	2	2	3
no	1	1	2	2	1	1	0	0	0	0	0	0	0	1	1	2	2	50	1.65	2	2	3	3	4	3	3	3	3	3	3	30	4	2	3	3	5	4	4	4	4	4	3	4	4	2	50	2	1	1
no	0	1	2	2	1	0	0	0	0	0	0	0	0	1	1	3	3	35	1.55	2	3	4	2	1	3	2	2	4	1	2	24	3	3	5	4	5	2	1	1	3	4	3	1	5	2	42	3	2	1
no	1	1	0		1	1	0	0	0	0	0	0	0	0	0	3	3	38	1.52	1	4	4	4	3	4	3	4	4	4	4	38	5	5	5	5	5	5	4	5	5	4	5	5	5		63	3	2	2
no	0	1	1	1	1	0	0	1	0	0	0	0	0	0	1	3	3	54	1.54	3	4	3	4	1	2	4	2	4	4	4	32	2	4	5	5	5	5	4	5	5	1	5	3	5	1	55	3	2	3
no	0	1	2	2	0	1	1	0	0	0	0	0	0	0	2	2	1	56	1.72	1	4	3	4	3	3	4	3	4	4	4	36	4	5	4	5	5	5	5	5	5	3	4	3	3	2	58	1	1	2
no	0	1	1	1	1	1	0	0	0	0	0	3	2	4	3	4	4	57	1.71	3	2	4	3	4	4	3	3	3	3	2	31	5	4	5	5	3	4	5	4	5	4	5	5	5	3	62	2	2	2
no	0	1	0		1	1	0	0	0	0	0	0	0	0	0	4	4	42	1.6	1	3	3	4	4	4	3	3	4	4	4	36	4	5	5	5	5	5	5	4	2	5	5	4	3	2	59	1	1	2
no	1	1	1	1	1	1	0	0	0	0	0	0	0	1	0	2	2	36.5	1.38	2	2	4	3	3	4	3	2	3	4	3	31	4	3	4	3	4	5	4	4	4	3	3	4	5	1	51	2	3	2
no	1	1	0		1	1	0	0	0	0	0	0	0	0	0	2	1	55	1.75	2	3	3	4	3	4	3	2	2	3	2	29	2	4	3	5	3	5	5	4	3	2	1	5	2	3	47	3	2	2
no	0	1	1	3	1	31	0	0	0	0	0	0	0	1	0	1	1	42	1.6	2	3	4	3	4	3	2	3	3	3	2	30	3	4	4	4	5	3	4	4	4	2	3	3	4	2	49	1	1	2
no	1	1	1	1	1	1	0	0	0	0	0	0	0	1	0	3	3	50	1.6	1	3	3	2	4	3	1	3	3	2	3	27	4	5	5	4	4	3	3	4	2	4	2	5	5	1	51	2	2	2
no	1	1	1	3	1	1	0	0	0	0	0	0	0	0	1	4	4	51	1.58	2	2	2	3	3	2	3	2	3	2	2	24	4	4	4	4	4	3	3	4	3	3	3	3	4	3	49	2	2	3
no	1	1	1	3	1	0	0	0	0	0	0	0	0	0	1	3	2	47	1.6	1	3	4	3	4	3	1	4	4	2	4	32	3	5	5	5	5	4	5	3	5	4	5	3	5	4	61	3	3	3
no	1	1	1	1	1	1	0	0	0	0	0	0	0	0	3	3	39			4	3	2	4	4	4	3	3	4	3	4	34	5	4	5	4	3	4	3	2	1	1	2	1	3	1	39	2	2	1
no	0	1	1	1	1	1	0	0	0	0	0	0	0	0	1	4	4	40	1.6	2	3	3	3	3	3	2	3	4	3	3	30	4	4	4	2	5	4	5	4	2	5	3	3	5	4	54	2	1	2
no	1	1	2	3	1	0	0	0	0	0	0	0	0	0	0	0	1	40	1.65	1	2	3	4	3	3	3	3	3	3	3	30	5	4	5	3	5	5	4	4	5	5	5	3	5	4	62	2	1	2
no	1	1	1	1	1	1	0	0	0	0	0	0	0	0	1	3	3	40	1.6	1	3	3	4	4	2	3	3	4	3	4	33	5	4	5	3	5	2	5	4	5	5	4	5	5	3	60	3	3	2
no	0	1	1	1	0	0	0	0	0	0	0	0	0	0	0	3	3	70	1.64	2	1	4	3	4	3	2	3	3	2	3	28	4	5	5	4	4	3	3	1	5	3	3	3	5	1	49	3	2	2
no	0	1	4	21	1	0	0	0	0	0	0	2	2	2	1	3	4	51	1.61	1	2	2	2	1	3	4	3	4	3	4	28	3	4	5	3	5	4	5	5	4	5	2	2	3	2	52	2	1	3
no	0	1	1	3	1	1	0	0	0	0	0	0	0	1	0	1	2	70	1.78	1	3	3	4	3	2	4	1	4	3	1	28	3	4	4	4	5	5	5	5	4	5	2	3	4	5	58	2	1	2
no	0	1	2	3	1	1	0	0	0	0	0	0	0	0	1	2	0	55	1.69	1	2	3	2	1	3	3	2	4	3	2	25	3	4	3	4	5	2	4	4	3	5	4	2	5	3	51	2	1	2
no	0	1	2	3	1	1	0	0	0	0	0	0	0	1	0	2	3	48	1.65	1	3	3	2	3	4	1	3	4	2	2	27	5	3	5	5	5	3	4	4	3	4	3	5	5	1	55	2	2	3
no	1	1	1	1	1	1	0	0	0	0	0	0	0	0	1	1	2	50	1.67	1	4	4	3	4	2	1	4	4	3	3	32	4	4	5	4	5	4	5	5	5	4	3	4	4	3	59	3	2	2
no	0	1	1	1	1	1	0	0	0	0	0	0	0	0	1	3	3	43	1.6	2	2	3	2	4	3	2	2	4	3	3	28	4	4	3	5	5	4	5		4	3	5	3	3	4	52	2	2	2
no	0	1	0	1	1	1	0	0	0	0	0	0	0	0	0	4	2	36	1.41	2	3	3	2	4	4	3	4	4	3	2	32	3	4	5	3	5	3	5	4	4	4	3	4	5	1	53	2	1	2
no	1	1	1	3	1	1	0	0	0	0	0	0	0	1	0	3	2	42	1.65	2	3	4	3	2	3	2	2	4	3	3	29	5	4	5	3	4	3	5	4	5	4	5	5	5	3	60	3	3	3
no	1	1	3	1	1	0	0	1	0	0	0	0	0	1	1	2	4	36	1.4	1	3	4	3	2	3	1	2	4	3	3	28	3	4	4	5	5	3	5	4	4	5	3	2	5	2	54	2	1	2
no	0	1	1	1	1	1	0	0	0	0	0	0	0	1	0	2	2	55	1.7	2	3	2	4	3	1	3	4	4	1	1	26	4	2	4	3	3	2	5	5	5	5	3	3	1	4	49	1	2	2
no	1	1	1	3	1	1	0	0	0	0	0	0	0	0	1	2	2	50	1.65	2	3	4	4	3	2	2	3	4	2	3	30	4	4	5	4	5	2	5	4	4	4	4	4	5	1	55	2	2	2
no	0	1	0	1	1	0	0	1	0	0	0	0	0	0	0	2	2	30	1.5	2	2	2	3	2	2	1	2	3	2	1	20	3	2	3	4	4	1	3	4	2	3	5	3	4	1	42	2	2	1
no	1	1	1	3	1	1	0	0	0	0	0	0	0	1	0	4	4	41	1.56	2	3	3	4	3	4	1	2	3	4	4	31	3	5	5	4	4	4	5	4	4	4	5	3	5	4	59	2	1	3
no	1	1	1	3	1	1	0	0	0	0	0	0	0	1	0	3	3	60	1.64	1	3	3	2	3	3	1	2	4	3	3	27	4	4	5	3	4	4	5	4	3	4	3	3	5	2	53	2	3	2
no	1	1	0	1	1	1	0	0	0	0	0	0	0	0	3	4	4	65	1.65	2	3	4	2	3	3	2	4	3	4	3	31	4	5	4	4	5	3	5	3	4	4	3	4	5	3	56	2	2	2
no	1	1	1	3	1	1	0	0	0	0	0	0	0	0	1	3	3	87	1.68	4	4	4	3	3	3	4	4	3	3	3	34	4	4	5	5	4	3	4	4	5	5	4	3	4	2	56	2	1	2
si	1	2	1	1	1	1	0	0	0	0	0	0	0	0	1	4	3	48	1.57	1	3	4	3	3	4	3	3	4	3	4	34	4	5	5	4	5	3	3	3	4	5	3	4	5	3	56	2	1	2
si	1	2	1	1	1	1	0	0	0	0	0	0	0	0	1	4	4	47	1.61	1	4	4	4	3	3	4	4	4	4	3	37	5	5	5	5	4	4	3	3	4	4	5	5	5	3	60	1	2	3
si	1	2	1	1	1	1	0	0	0	0	0	0	0	1	0	3	2	47	1.62	1	3	4	2	3	2	1	2	3	2	3	25	4	3	3	4	5	1	1	4	4	2	4	5	2	3	45	2	3	2
si	0	2	2	1	1	1	0	0	0	0	0	0	0	1	1	4	4	63	1.78	2	4	4	4	4	4	4	4	4	4	4	40	4	5	5	4	3	5	4	3	4	5	5	4	5	5	61	1	1	2
si	1	2	2	1	1	1	0	0	0	0	0	0	0	1	1	3	2	43	1.6	1	3	3	3	3	3	2	3	4	3	3	30	5	5	5	5	2	3	4	3	4	5	3	3	4	4	55	1	1	3
si	1	2	1	1	1	1	0	0	1	0	0	0	0	1	0	3	3	45	1.51	2	3	4	4	2	2	1	2	3	3	4	28	4	4	4	5	4	3	3	2	4	3	4	4	5	5	54	2	2	3
si	0	2	1	3	1	1	0	0	0	0	0	0	0	0	1	4	4	46.7	1.64	2	2	4	4	3	3	3	4	4	4	4	35	5	4	5	4	4	2	2	4	1	4	3	4	5	3	50	3	2	2
si	1	2	1	1	1	1	0	0	0	0	0	0	0	0	1	2	3			2	3	4	4	3	3	4	4	3	2	2	32	4	5	5	5	5	5	4	3	5	4	4	4	5	1	59	2	2	2
si	1	2	1	1	1	1	0	0	0	0	0	0	0	1	0	3	2	47	1.65	1	2	4	3	4	4	4	3	4	4	3	35	5	4	5	4	4	5	5	4	4	4	5	5	4	2	60	2	2	2
si	1	2	3	2	1	1	1	1	0	0	0	0	0	1	0	3	3	53	1.58	1	2	4	4	4	3	4	3	3	4	2	33	5	5	5	4	5	5	5	3	5	5	5	5	3	5	65	2	2	3
si	1	2	0		1	1	0	0	1	0	0	0	0	0	0			55	1.6	2	3	4	3	3	4	3	4	3	3	4	34	4	4	5	4	4	4	5	5	4	4	4	3	3	4	57	2	1	3
si	1	2	1	3	1	0	0	1	0	0	0	0	0	0	0	4	3	37	1.55	2	3	4	4	3	3	3	2	3	3	2	30	5	4	5	3	3	4	3	3	5	2	3	4	4	2	50	1	1	2
si	1	2	1	1	1	1	0	0	0	0	0	0	0	1	0	3	4	51	1.65	1	4	4	4	3	3	3	3	3	3	4	34	5	4	5	4	5	3	4	5	5	3	5	4	4	2	58	2	1	3
si	1	2	0		1	0	0	1	0	0	0	0	0	0	0	3	4	50	1.64	2	3	3	2	2	3	3	2	3	3	3	27	4	5	4	4	4	5	3	3	3	4	4	3	4	3	53	1	1	3
si	1	2	3	2	1	1	0	0	0	0	0	0	0	0	1	3	3	44.3	1.56	1	3	3	4	3	4	2	3	4	4	3	33	5	4	4	5	5	4	3	4	3	4	3	2	5	1	52	2	2	3
si	1	2	1	3	1	0	0	0	0	0	0	0	0	1		4	4	52	1.65	1	3	3	4	3	3	2	3	4	4	3	32	4	4	5	4	4	5	3	4	3	4	3	4	3	4	54	2	1	3
si	0	2	1	1	1	1	0	0	0	0	0	0	0	1	0	3	4	53.7	1.6	1	4	4	3	4	4	4	3	4	4	4	38	5	5	5	4	5	4	4	5	5	5	5	4	5	5	66	1	1	3
si	0	2	0		1	1	0	0	0	0	0	0	0	0	0	4	4	57	1.76	1	3	4	3	3	4	3	4	4	4	4	36	5	4	5	5	5	4	4	3	4	4	4	5	5	2	59	1	2	2
si	0	2	1	3	1	1	0	0	0	0	0	0	0	0	1	3	3	55	1.6	2	3	4	4	3	4	4	3	3	3	3	34	5	5	5	4	4	4	4	3	4	5	4	3	5	5	60	1	1	3
si	1	2	1	3	1	1	0	0	0	0	0	0	0	0	1	2	2	45.5	1.59	2	3	3	2	2	3	2	2	4	3	2	26	4	3	4	5	3	5	2	3	5	4	3	3	4	3	51	2	1	2
si	0	2	1	3	1	1	0	0	0	0	0	0	0	0	1	4	4	55	1.65	1	4	4	3	4	4	4	4	4	3	3	37	5	5	5	5	5	5	2	4	5	5	4	4	4	1	59	2	1	3
si	1	2	1	1	1	1	0	0	0	0	0	0	0	1	0	4	2	47	1.6	3	4	4	3	3	2	3	4	2	3	4	32	5	5	5	4	5	5	3	4	5	5	4	4	5	3	62	2	1	3
si	1	2	0		1	1	0	0	0	0	0	0	0	0	0	2	4	58	1.57	1	3	4	4	4	4	3	4	4	4	4	38	5	5	5	4	5	5	5	5	5	5	5	4	5	3	66	2	1	2
si	1	2	1	1	1	1	0	0	0	0	0	0	0	0	1	3	3	50	1.65	2	2	4	3	3	4	3	3	4	3	2	31	5	5	5	3	4	5	3	3	4	4	3	4	5	2	55	3	2	3
si	1	1	1	3	1	1	0	0	0	0	0	0	0	1	0	3	3	47	1.67	1	3	3	3	3	3	3	3	3	3	2	29	5	4	4	5	4	4	3	4	4	4	3	4	4	3	55	2	1	3
si	1	1	2	2	0	1	1	0	0	0	0	0	0	1	1			54	1.63	2	3	4	3	3	3	3	4	3	3	3	32	4	4	4	4	4	3	3	4	3	3	3	3	4	3	49	2	2	1
si	0	2	0		1	1	0	0	0	0	0	0	0	0	0			55	1.7	2	3	4	4	4	4	3	3	4	3	3	35	5	5	5	5	4	4	2	5	4	5	4	4	5	4	61	2	1	3
si	1	2	1	1	0	0	0	0	0	0	0	0	0	0	1	4	4	50	1.64	2	4	4	4	3	3	3	3	4	4	4	36	5	5	5	4	5	5	5	4	3	4	4	4	5	2	60	2	2	2
si	1	2	0		1	0	0	0	1	0	0	0	0	0	0	3	3	41	1.62	2		3	3	2	3	4	2	4	3	3	27	5	5	4	5	4	4	4	4	4	5	5	5	5	4	63	2	1	2
si	1	2	0		1	1	0	0	1	0	0	0	0	0	0	4		50	1.72	1	3	3	2	3	4	3	3	3	2	3	29	5	4	4	4	4	4	4	2	5	4	4	4	3	3	54	1	1	3
si	1	2	1	1	1	1	0	0	0	0	0	0	0	0	1	4	4	60	1.77	1	3	4	3	2	3	3	3	4	3	2	30	4	5	4	4	5	4	4	4	3	4	2	5	5	4	57	1	2	2
si	1	2	2	2	1	1	0	0	0	0	0	0	0	1	1	4	4	50	1.63	2	3	3	2	2	3	3	2	4	3	3	28	4	3	4	4	4	3	5	4	4	4	4	5	5	2	55	2	2	2
si	0	2	0		1	0	0	0	1	1	0	0	0	0	0		1	74	1.66	1	3	4	4	4	4	4	4	4	4	4	39	5	5	5	5	5	5	3	4	5	5	2	5	5	3	62	1	1	1
si	0	2	1	3	1	1	0	0	0	0	0	0	0	0	0	4	4	50	1.6	3	1	3	4	4	2	3	3	3	3	3	29	3	3	3	5	2	4	4	2	4	2	4	4	3	5	48	1	1	1
si	0	2	0		1	1	0	0	0	0	0	0	0	0	0	3	3	62		2	3	4	4	4	4	3	4	3	4	4	37	5	4	5	4	5	5	5	4	4	4	5	5	4	5	64	1	1	2
si	0	2	1	1	1	1	0	0	0	0	0	0	0	0	1	3	4	50	1.65	2	2	3	2	3	3	1	2	4	3	3	26	4	5	4	5	4	4	4	4	4	3	3	4	3	3	54	2	2	2
si	1	2	2	2	1	1	0	0	0	0	0	0	0	0	1	4	2	54	1.68	1	2	3	3	1	4	1	2	3	2	1	22	5	3	3	5	5	4	2	4	5	5	1	4	5	3	54	2	1	1
si	0	2	1	3	1	1	0	0	0	0	0	0	0	1	0	3	4	50	1.65	1	3	4	3	3	3	3	3	4	3	3	32	4	5	4	4	5	3	3	4	4	4	3	3	4	4	54	2	1	3
si	0	2	1	1	1	1	0	0	0	0	0	0	0	1	0	4	4	62	1.73	2	2	4	3	4	4	3	3	4	3	3	33	4	5	5	4	4	5	5	4	4	4	5	5	4	4	62	2	1	3
si	1	1	1	1	0	0	0	0	1	1	0	0	0	1	0	2	2	37	1.45	2	4	4	4	3	4	4	3	4	4	4	38	5	5	5	5	5	4	5	5	5	5	5	5	5	2	66	1	1	3
si	1	1	1	1	1	1	0	0	0	0	0	0	0	0	1	3	4	50	1.55	2	4	4	4	3	4	4	3	4	4	4	38	5	5	5	5	5	4	5	5	5	5	5	5	5	2	66	1	1	3
si	0	1	3	3	1	1	0	0	0	0	0	0	0	0	1	3	3	55	1.5	1	1	4	4	3	3	2	2	4	3	4	30	3	4	5	5	4	3	2	2	3	4	3	4	4	3	49	3	3	1
si	0	1	2	3	1	1	0	0	0	1	0	0	0	1	1	3	3	57	1.6	2	3	3	2	3	3	3	3	3	4	4	31	3	4	5	5	4	3	2	3	5	2	5	4	4	2	51	1	1	2
si	0	1	1	1	1	1	0	0	0	0	0	0	0	1	0	4	4	53	1.68	1	4	4	4	3	3	3	3	3	2	4	33	4	5	4	5	4	5	5	4	5	5	5	4	5	5	65	1	1	3
si	0	1	1	1	1	1	0	0	0	0	0	0	0	1	0	3	2	50	1.66	1	2	4	3	3	3	3	3	4	3	3	31	5	3	5	5	5	5	5	5	5	5	5	5	5	5	68	1	1	2
si	0	1	2	3	1	1	0	0	0	0	0	0	0	0	1	2	3	47	1.6	2	1	1	2	4	4	2	2	1	4	3	24	4	3	5	4	3	5	1	3	3	3	3	3	4	3	47	1	1	1
si	1	1	2	2	1	0	0	0	0	0	0	0	0	1	1		3	55	1.63	1	4	4	4	3	4	4	4	3	3	4	37	5	5	4	5	5	5	5	4	5	5	5	5	5	3	66	2	2	3
si	1	1	1	3	1	1	0	0	0	0	0	0	0	0	1	4	4	43	1.56	1	2	4	3	3	3	3	3	4	3	3	31	5	5	5	4	5	5	4	4	5	4	5	5	4	2	62	2	1	3
si	0	1	1	1	1	1	0	0	0	0	0	0	0	0	1	4	4	58	1.65	1	4	4	3	2	3	3	2	3	3	4	31	5	3	4	4	5	3	1	2	4	4	4	4	5	4	52	2	2	2
si	1	1	0		1	1	0	0	1	1	0	0	0	0	0	2	2	45	1.58	2	2	2	3	4	4	3	1	3	4	4	30	3	2	3	5	5	3	2	3	5	4	5	4	4	5	53	2	1	3
si	1	1	1	3	1	1	0	0	0	0	0	0	0			2	3	39	1.6	2	4	4	3	3	4	3	4	3	3	4	35	4	5	4	4	3	4	2	2	5	5	4	4	5	4	55	2	2	2
si	1	1	2	2	1	1	0	0	1	1	0	0	0	0	1	4	4	40		1	2	4	4	4	4	3	4	4	3	4	36	5	5	4	4	4	5	5	5	5	5	5	5	5	2	64	1	1	3
si	0	1	1	1	1	1	0	0	0	0	0	0	0	0	1	4	4	48	1.6	1	2	4	3	3	3	2	4	4	3	4	32	4	4	5	4	3	4	4	4	5	5	4	5	4	5	60	1	2	2
si	0	1	1	3	1	1	0	0	0	0	0	0	0	0	1	1	4	50	1.7	2	4	4	2	3	3	3	4	4	3	4	34	4	5	5	4	3	2	2	2	3	3	4	4	3	3	47	3	2	3
si	0	1	1	2	1	1	0	0	0	0	0	0	0	0	1	4	4	55	1.6	2	2	3	3	4	3	3	2	3	3	3	29	4	4	4	3	3	4	3	2	5	4	4	3	4	4	51	1	1	2
si	1	1	1	1	1	1	0	0	0	0	0	0	0	0	1	3	4	47	1.58	2	3	4	2	3	3	3	3	3	3	3	30	4	4	4	3	3	5	5	4	4	4	2	4	4	2	52	1	1	3
si	0	1	1	3	1	1	0	0	0	0	0	0	0	0	1	4	4	60	1.8	1	2	3	4	3	4	2	2	4	3	4	31	4	3	4	3	5	3	3	3	4	3	4	3	4	3	49	2	1	2
si	0	1	2	2	1	1	0	0	0	0	0	0	0	1	0	3	3	50	1.5	2	2	4	3	2	3	3	2	3	2	4	28	3	4	3	5	3	5	2	1	5	3	5	4	5	2	50	2	1	2
no	0	1	0		1	1	0	0	0	0	0	0	0	0	0	4	4	52	1.5	2	3	4	2	3	4	2	2	4	3	3	30	4	3	5	4	5	2	3	2	5	4	5	3	5	5	55	1	2	3
no	0	1	0		1	1	0	0	0	0	0	0	0	0	0	4	4	37	1.52	1	4	3	4	3	3	3	2	3	2	2	29	4	5	5	5	3	2	2	3	5	4	4	4	5	3	54	1	1	3
no	1	1	0		1	1	0	0	0	0	0	0	0	0	0	2	4	50	1.6	1	3	4	3	4	4	3	3	4	3	3	34	5	5	5	4	4	4	3	3	4	4	5	5	4	4	59	2	1	3
no	0	1	2	2	1	1	0	0	0	0	0	0	0	1	1	4	4	45	1.57	2	1	4	3	4	3	4	3	4	3	2	31	4	5	4	3	4	4	3	2	4	4	3	4	3	4	51	1	1	2
no	1	1	1	1	1	1	0	0	0	0	0	0	0	1	0	4	4	41	1.57	2	1	3	4	4	3	3	2	4	4	3	31	4	5	5	4	5	3	5	4	5	4	4	3	4	3	58	1	1	3
no	0	1	1	1	1	1	0	0	0	0	0	0	0	1	0	4	4	38	1.55	1	3	4	3	4	3	3	3	4	3	2	32	4	5	5	4	5	5	4	4	3	4	5	4	4	3	59	1	1	3
no	0	1	1	3	1	1	0	0	0	0	0	0	0	0	1	4	4	40	1.44	1	3	4	3	4	4	4	4	3	4	3	36	5	5	4	4	5	5	4	3	5	5	4	5	5	4	63	2	1	2
no	1	1	1	1	1	1	0	0	0	0	0	0	0	1	0	4	4	35	1.55	1	2	4	4	2	3	2	3	4	3	3	30	5	4	5	5	5	4	5	5	5	5	3	2	4	2	59	1	1	2
no	0	1	3	3	1	1	0	0	0	0	0	0	0	1	1			40	1.55	1	2	4	4	4	4	4	4	4	3	4	37	5	4	4	5	5	5	3	3	5	4	5	5	5	1	59	1	1	2
no	1	1	0		1	1	0	0	0	0	0	0	0	0	0	3	4	40	1.55	2	2	2	4	2	2	2	2	3	2	2	23	5	5	5	5	5	2	2	2	3	3	3	5	5	3	53	3	1	2
no	0	1	1	1	1	1	0	0	0	0	0	0	0	0	1	2	2	68	1.58	1	2	4	3	3	3	2	3	3	3	3	29	5	5	4	4	4	3	3	1	4	1	3	4	5	3	49	1	1	2
no	1	1	2	1	1	1	0	0	0	0	0	0	0	0	1	2	2	44	1.62	1	4	4	4	4	4	2	3	4	4	4	37	5	5	5	5	4	4	5	4	5	4	4	5	5	1	61	3	2	1
no	1	1	1	3	1	1	0	0	0	0	0	0	0	0	1	4	4	38	1.46	2	3	3	2	2	2	2	2	3	2	2	23	4	4	5	3	4	3	3	3	4	4	4	3	4	2	50	2	2	2
no	1	1	1	3	1	1	0	0	0	0	0	0	0	1	0	2	3	45	1.67	1	4	4	4	3	4	1	3	4	3	3	33	5	5	4	4	5	3	4	4	5	3	3	3	5	4	57	3	2	1
no	1	1	1	3	1	1	0	0	0	0	0	0	0	1	0	3	4	45	1.62	1	4	4	4	4	4	3	3	4	4	3	37	5	5	5	5	5	5	4	4	4	5	5	5	5	5	67	2	1	2
no	0	1	1	3	1	1	0	0	0	0	0	0	0	1	0			40	1.51	1		4	4	3	2	4	2	4	4	3	30	5		4	4	4	4	2	2	4	4	1	3	4	3	44	1	1	3
no	1	2	0		1	0	0	0	0	0	0	0	0	0	0	2	1	52	1.65	2	3	4	3	3	4	2	3	2	3	3	30	5	5	5	4	3	3	2	3	3	3	3	3	3	4	49	2	1	2
no	1	2	1	3	1	1	0	0	0	0	0	0	0	0	1	4	4	52	1.64	2	3	4	3	4	3	3	4	4	4	4	36	5	4	4	5	3	4	5	3	4	3	5	5	4	4	58	2	1	3
no	0	2	1	1	1	1	0	0	0	0	0	0	0	0	1	4	4	41	1.52	1	2	4	4	3	3	3	4	4	4	3	34	5	5	4	5	5	4	5	4	5	4	5	4	5	5	65	2	1	3
no	0	2	0		1	1	0	0	0	0	0	0	0	0	0	4	4	48	1.7	2	4	3	3	3	4	4	3	3	3	3	33	5	5	5	4	4	4	4	4	5	4	4	5	4	4	61	2	1	2
no	0	2	1	3	1	1	0	0	0	0	0	0	0	0	1	2	2	70	1.79	1	4	4	3	3	4	4	4	4	4	4	38	5	4	5	4	5	3	2	3	4	4	5	5	3	4	56	3	1	2
no	1	2	1	3	1	0	0	0	0	0	0	0	0	0	1	2	3	58	1.67	3	2	4	3	2	4	4	3	4	3	3	32	5	4	4	4	3	5	5	4	2	3	3	5	5	1	53	3	3	1
no	0	2	1	1	1	1	0	0	0	0	0	0	0	1	0	3	3	52	1.72	1	3	4	4	4	4	4	3	4	4	3	37	5	4	5	4	5	5	5	4	5	4	4	5	5	3	63	1	1	3
no	0	2	1	3	1	1	0	0	0	0	0	0	0	0	1	2	2	50	1.67	1	2	4	3	3	3	3	3	4	3	3	31	5	4	5	4	4	5	5	3	4	4	3	4	4	4	58	1	1	2
no	1	2	1	1	1	1	0	0	0	0	0	0	0	0	1	4	4	60	1.75	1	3	4	4	3	4	3	4	4	3	3	35	4	4	5	5	3	2	2	4	4	5	5	5	5	2	55	1	1	3
no	0	2	1	1	1	1	0	0	0	0	0	0	0	1	0	4	4	50	1.8	1	3	4	4	3	4	4	4	4	3	4	37	4	5	5	4	4	4	5	5	5	5	4	5	5	4	64	2	1	3
no	0	2	3	3	1	0	0	0	0	0	0	0	0	0	0	2	4	56	1.68	2	3	4	3	4	4	3	4	4	4	4	37	3	5	5	4	2	5	5	2	5	2	3	2	5	1	49	2	1	2
no	1	2	1	1	1	1	0	0	0	0	0	0	0	0	0	3	3	45	1.68	2	2	4	2	3	2	2	2	4	2	2	25	5	4	4	4	4	4	4	3	3	3	4	3	5	2	52	2	2	2
no	0	2	1	3	1	1	0	0	0	0	0	0	0	0	1	3	3	45	1.46	2	2	4	3	3	3	2	3	4	3	4	31	5	5	5	5	4	3	3	3	4	5	4	5	4	3	58	1	1	3
no	1	2	1	3	1	1	0	0	0	0	0	0	0	0	1	3	4	43	1.54	1	2	3	4	4	4	3	3	3	4	4	34	5	5	5	5	5	5	3	3	5	5	5	5	5	4	65	1	1	2
no	1	2	1	1	1	1	0	0	0	0	0	0	0	0	1	2	4	45	1.65	2	2	4	2	3	4	4	3	4	3	3	32	5	5	4	4	4	4	4	3	4	5	4	4	5	2	57	1	1	3
no	0	2	1	1	1	1	0	0	0	0	0	0	0	0	1	4	4	50	1.5	1	4	4	4	4	4	3	3	4	3	4	37	5	5	5	5	4	4	3	3	4	5	4	5	5	5	62	2	1	3
no	0	2	1	3	1	1	0	0	1	0	0	0	0	1	0	4	4	55	1.75	2	3	4	4	3	3	4	3	4	3	4	35	4	5	4	5	4	5	3	4	5	4	3	4	5	4	59	1	1	3
no	1	2	1	3	1	1	0	0	0	0	0	0	0	0	0	4	4	54	1.65	1	3	3	4	4	4	3	2	4	3	4	34	5	5	5	5	5	5	5	5	4	4	5	5	5	4	67	2	1	3
no	1	2	1	3	1	1	0	0	0	0	0	0	0	0	0	3	4	45	1.63	1	3	4	3	4	3	3	3	4	2	4	33	5	4	5	5	4	5	3	5	5	5	5	5	5	3	64	2	1	3
si	0	1	2	1	1	1	0	0	0	0	0	0	0	1	1	3	3	43	1.67	2	1	1	1	1	1	1	1	1	1	1	10	3	2	4	3	5	2	3	4	3	2	3	4	3	2	43	2	1	2
si	0	1	1	1	1	1	0	0	0	0	0	0	0	0	1	1	3	40	1.5	2	3	4	2	3	4	3	3	4	4	1	31	4	4	5	3	3	1	4	3	4	4	3	3	3	5	49	1	1	3
si	1	1	0		1	1	0	0	0	0	0	0	0	0	0	4	4	48	1.64	1	3	1	1	1	3	2	2	3	2	3	21	4	3	4	2	1	2	3	2	2	3	3	2	1	1	33	2	1	3
si	1	1	0		1	1	0	0	0	0	0	0	0	0	0	3	4	38.9	1.51	1	4	4	4	4	4	4	4	4	4	4	40	5	5	5	5	4	5	5	3	4	5	5	5	5	5	66	1	1	3
si	0	1	1	1	1	1	0	0	0	0	0	0	0	0	1	3	2	40	1.47	1	3	3	3	2	2	2	2	3	2	2	24	4	4	5	4	3	4	5	4	4	5	3	3	3	3	54	2	2	2
si	1	1	2	3	1	0	0	0	0	0	0	0	0	1	1	3	2	50	1.53	2	4	4	4	3	3	2	3	3	2	1	29	3	5	4	1	1	5	3	3	5	5	3	1	5	2	46	2	1	2
si	1	1	2	3	1	0	0	0	0	0	0	0	0	1	1	2	2	48	1.6	1	2	4	3	2	3	2	3	3	2	3	27	5	3	2	4	5	1	1	4	4	1	5	3	5	2	45	1	2	3
si	0	1	1	1	1	0	0	0	0	0	0	0	0	1	0	3	3	43	1.5	2	1	4	4	4	4	2	3	4	3	3	32	4	5	5	5	3	1	3	5	5	5	3	1	2	5	52	3	3	1
si	1	1	1	3	1	0	0	0	0	0	0	0	0	0	1	4	4	60	1.65	2	4	3	4	3	3	2	3	4	2	1	29	3	5	4	5	5	2	1	4	2	4	5	4	4	3	51	3	2	2
si	1	1	1	1	1	1	0	0	0	0	0	0	0	0	1	2	1	52	1.63	1	4	4	4	4	4	3	3	4	3	3	36	5	5	4	5	4	5	5	5	5	5	4	4	5	1	62	1	1	3
si	1	1	0		1	1	0	0	0	0	0	0	0	0	0	2	4	37	1.45	1	3	4	2	2	3	3	2	4	3	2	28	5	4	4	3	4	5	4	4	3	5	4	4	4	2	55	1	1	2
si	0	1	1	1	1	0	0	1	0	0	0	0	0	1	0	4	2	58	1.56	1	4	4	4	4	4	4	4	4	4	4	40	5	5	5	5	5	5	5	5	5	5	5	5	5	5	70	2	1	3
si	1	1	1	1	1	0	0	0	0	0	0	0	0	0	1	3	1	43	1.52	1	3	2	4	3	4	4	3	4	2	2	31	5	3	4	5	5	3	5	3	2	3	3	3	5	1	50	1	1	2
si	1	1	2	3	1	0	0	1	0	0	0	0	0	1	1	1	3		1.64	3	2	3	2	1		1	2	4	2	2	19	3	2	3	3	5	5	3	4	4	3	3	3	3	2	46	2	1	2
si	0	1	1	1	0	0	0	0	0	0	0	0	0	0	1	1	3	48.5	1.68	2	3	3	2	4	4	3	3	4	4	3	33	4	4	4	3	4	3	2	5	5	4	4	3	4	4	53	2	1	3
si	0	1	1	3	1	0	0	1	0	0	0	0	0	1	0	1	1	60	1.72	2											0															0
si	1	1	1	3	1	1	0	0	0	0	0	0	0	1	0	2	2	60	1.71	1	4	4	3	3	4	3	3	4	4	4	36	5	5	5	5	2	3	4	5	5	5	4	4	5	2	59	2	2	3
si	1	1	0		1	0	0	0	0	0	0	0	0	0	0	3	3	77	1.6	1	3	3	3	4	4	4	4	4	3	3	35	4	5	4	4	5	3	4	5	2	1	3	3	4	1	48	2	1	2
si	0	1	1	1	1	1	0	0	0	0	0	0	0	0	1	1	4	48	1.44	2	3	3	3	4	3	2	3	3	2	4	30	4	5	4	4	5	3	2	4	4	5	4	5	5	3	57	2	1	2
si	1	1	1	3	1	1	0	0	0	0	0	0	0	1	0	3	3	70	1.6	2	1	3	3	3	4	4	3	4	3	3	31	4														4	2	1
si	1	1	1	3	1	1	0	0	0	0	0	0	0	1	0	3	3	50	1.57	2	3	3	4	3	3	4	3	3	2	3	31	4	5	4	4	4	5	4	4	5	4	3	4	3	4	57	2	1	2
si	1	1	4	2	1	0	0	0	0	0	0	0	0	1	0	2	2	50	1.65	3	3	3	2	2	2	2	3	3	2	4	26	3	4	4	3	4	3	4	4	3	2	3	3	3	2	45	2	2	1
si	0	1	2	2	1	1	0	0	0	0	0	0	0	1	0	2	3	40	1.55	2	2	2	3	3	3	2	2	3	3	2	25	3	3	5	4	4	4	4	3	3	2	3	4	4	2	48	3	2	2
si	1	1	2	3	1	0	0	0	0	0	0	0	0	1	0	1	3	52	1.6	2	4	3	2	4	2	1	2	2	3	3	26	5	5	5	5	3	3	2	2	3	2	5	3	4	5	52	2	3	1
si	0	1	1	3	1	1	0	0	0	0	0	0	0	0	1			68	1.78	1	3	3	3	3	4	2	2	2	3	2	27	3	4	4	3	3	2	2	2	4	4	3	3	2	3	42	2	1	2
si	1	1	2	2	1	1	0	0	0	0	0	0	0	1	0	2	3	60	1.67	1	2	3	2	3	3	2	3	3	3	2	26	3	3	3	2	2	3	2	3	3	2	4	3	3	2	38	2	2	2
si	1	1	0		1	1	0	0	0	0	0	0	0	0	0	1		45	1.55	2	3	3	4	2	2	3	2	3	4	4	30	4	1	5	4	4	3	4	5	4	3	4	3	5	4	53	2	2	1
si	1	1	2		1	1	0	0	0	0	0	0	0	0	1	3	3	70	1.69	1	3	3	3	3	3	2	3	4	3	3	30	5	4	5	4	5	4	4	3	5	4	3	5	5	3	59	2	1	2
si	0	1	0		1	1	0	0	0	0	0	0	0	0	0	2	4	49	1.6	2	2	2	2	3	3	2	2	2	3	2	23	4	5	5	5	4	4	3	3	4	4	5	5	5	3	59	2	1	3
si	1	1	1	3	1	0	0	1	0	0	0	0	0	0	0	2	2			2	3	3	2	3	3	2	3	3	2	4	28	5		3	4	4	5	2	2	4	2	3	3	5	4	46	3	1	1
si	1	1	2	3	1	1	0	0	0	0	0	0	0	0	1	2	1	40		2	4	4	3	3	4	2	2	3	4	4	33	3	5	5	3	4	3	5	4	3	5	3	4	3	2	52	2	2	2
si	1	1	4	2	0	0	0	0	1	1	0	0	0	1	1	4	4	53	1.52	1	4	3	3	2	3	2	3	4	3	2	29	3		5												8
si	1	1	2	2	1	0	0	1	0	0	0	0	0	1	0	0	2	60	1.55	2	2	2	2	1	2	1	2	3	1	2	18	3	3	3	3	5	3	3	3	5	3	3	2	5	1	45	2	2	2
si	0	1	1	1	1	1	0	0	0	0	0	0	0	0	1	2	2	30	1.43	1	1	4	3	2	3	1	2	4	3	3	26	4	5	4	5	4	3	2	5	4	5	5	4	4	5	59	2	1	3
si	1	1	3	1	1	1	0	0	0	0	0	0	0	1	1			35.5	1.43	1	3	4	3	3	2	2	2	3	3	4	29	5	4	5	4	5	5	3	2	2	1	5	5	5	1	52	3	2	2
si	0	1	3	3	1	0	0	0	0	0	0	0	0	1	1																0	4	4	4	3	5	1	3	3	4	4	4	3	4		46	1	1	2
si	1	1	0		1	1	0	0	0	0	0	0	0	0	0	2	2	47	1.5	2	3	2	3	3	3	3	4	4	4	2	31	4	4	4	4	3	2	3	2	4	3	4	4	3	2	46	1	1	2
si	1	1	2	3	1	0	0	0	0	0	0	0	0	1	0	2	2	58	1.6	2	3	4	3	4	4	3	3	4	3	4	35	4	5	4	5	5	4	5	5	5	5	4	4	5		60	2	1	3
si	1	1	0		1	1	0	0	0	0	0	0	0	0	0	4	3	38	1.45	2	2	4	4	3	4	3	3	4	2	2	31	5	5	5	4	4	3	4	2	5	4	3	5	5	1	55	2	1	3
si	1	1	0		1	1	0	0	0	0	0	0	0	0	0	2	4	65	1.7	1	4	4	4	4	3	3	4	4	4	4	38	4	5	5	5	4	5	3	5	5	5	5	4	5	5	65	1	1	2
si	0	1	2	3	1	1	0	0	0	0	0	0	0	1	0	1	4	40	1.66	1	3	3	4	3	3	2	3	4	4	4	33	4	4	5	5	5	4	3	3	4	4	4	3	2	3	53	2	1	2
si	0	1	0		1	0	0	0	1	1	0	0	0	0	0	3	3	43	1.47	1	3	3	3	2	2	2	3	3	3	2	26	3	5	5	4	5	5	3	3	4	4	3	3	4	3	54	2	1	2
si	0	1	1	3	1	1	0	0	0	0	0	0	0	0	1	3	3	70	1.47	3	2	4	3	3	4	3	4	4	3	3	33	5	4	5	5	5	3	5	1	4	4	5	4	3	4	57	2	1	1
si	1	1	1	1	1	1	0	0	0	0	0	0	0	0	1	4	4	42	1.6	2	2	4	4	3	4	3	4	4	3	2	33	3	4	3	5	4	2	3	3	6	3	4	5	4	5	54	2	1	2
si	0	1	0		1	0	0	1	0	0	0	0	0	0	0	3	3	64	1.63	2	3	4	2	3	3	3	3	3	2	4	30	3	5	5	4	4	4	4	3	4	3	4	3	5	3	54	2	1	2
si	0	1	2	1	1	1	0	0	0	0	0	0	0	1	0	2	2	49	1.5	1	4	4	2	4	3	3	3	4	3	3	33	3	5	4	5	3	4	5	4	5	5	5	4	4	4	60	2	2	3
si	0	1	0		1	1	0	0	0	0	0	0	0	0	0	3	4	65	1.67	1	4	4	4	3	3	4	3	4	4	4	37	4	4	3	4	4	4	4	3	4	4	3	4	3	4	52	1	1	3
si	0	1	1	3	1	1	0	0	0	0	0	0	0	0	1	2	3	49	1.62	1	3	4	3	3	3	2	3	4	3	3	31	5	4	4	4	3	5	3	3	5	5	3	4	5	3	56	2	2	3
si	0	1	0		1	0	0	1	0	0	0	0	0	0	0	2	3	45	1.52	2	3	3	3	3	4	3	3	4	4	4	34	5	5	5	4	5	5	5	4	4	4	5	4	5	3	63	1	2	3
si	1	1	2	3	1	1	0	0	0	0	0	0	0	0	1	3	2	41	1.54	1	3	3	2	3	2	1	3	3	3	3	26	4	3	3	4	3	2	3	4	4	3	4	4	5	4	50	1	1	2
si	1	1	0		1	1	0	0	0	0	0	0	0	0	0	4	2	59	1.65	2	3	4	3	2	2	2	2	4	3	3	28	5	2	5	4	5	5	3	4	2	3	5	4	5	5	57	3	1	2
si	0	1	1	1	1	1	0	0	0	0	0	0	0	1	0	4	3	42	1.6	2	1	1	2	3	3	1	1	2	2	2	18	3	4	4	3	2	4	5	2	3	4	3	3	4	1	45	2	1	3
si	0	1	1	1	1	0	0	0	0	0	0	0	0	1	0	2	2	40	1.55	1	4	3	4	4	4	3	3	4	3	3	35	4	5	5	5	4	4	2	3	5	5	4	5	3	3	57	2	1	2
si	1	1	0		1	1	0	0	0	0	0	0	0	0	0	1	2	65	1.5	3	4	4	4	3	4	3	4	4	3	3	36	4	4	5	4	5	5	3	3	4	5	4	4	5	2	57	3	1	3
si	1	1	1	1	1	0	0	1	0	0	0	0	0	0	1	4	4	47	1.58	1	2	3	2	3	3	2	3	3	2	2	25	4	4	5	4	3	4	4	3	4	4	3	4	4	3	53	1	1	3
si	1	1	1	1	1	1	0	0	0	0	0	0	0	1	0	2	3	40	1.6	2	3	4	3	3	3	2	2	3	3	3	29	3	4	4	4	3	4	4	3	5	2	3	3	3	4	49	3	2	2
si	0	1	1	3	1	1	0	0	0	0	0	0	0	1	0	3	3	38	1.48	2	4	4	2	3	4	3	3	4	4	4	35	5	5	5	5	5	5	5	5	4	5	5	5	4	2	65	1	1	3
si	1	1	1	3	1	0	0	1	0	0	0	0	0	0	0	3	3	58	1.53	2	3	4	3	2	1	1	1	3	2	4	24	5	5	5	4	5	2	5	5	5	3	5	4	5	2	60	3	1	2
si	0	1	1	3	1	1	0	0	0	0	0	0	0	1	0	2	3	50	1.55	1	2	4	4	3	3	4	3	4	3	3	33	5	5	5	5	5	5	5	4	5	5	5	5	5	2	66	1	1	3
si	1	1	1	1	1	1	0	0	0	0	0	0	0	0	0			54	1.6	2	3	3	3	2	3	2	2	3	3	3	27	5	5	4	5	4	5	4	5	4	5	4	4	5	4	63	1	1	2
si	1	1	1	3	0	1	0	0	0	0	0	0	0	1	0	1	2	52	1.64	1	3	4	3	2	2	1	2	4	2	2	25	5	3	4	5	5	3	3	4	5	4	2	4	5	1	53	2	1	2
si	0	1	1	3	1	1	0	0	0	0	0	0	0	0	0	2	4	55	1.66	1	4	3	4	3	4	2	3	4	3	2	32	5	4	5	5	4	3	4	3	5	5	3	4	4	3	57	2	1	2
si	0	1	1	3	1	1	0	0	0	0	0	0	0	1	0	3	2	44	1.6	2	2	4	4	4	4	3	3	3	4	2	33	5	5	4	4	5	4	5	3	5	4	5	3	4	3	59	2	1	2
si	0	1	1	1	1	1	0	0	0	0	0	0	0	1	0	3	2	65	1.65	1	2	3	4	2	3	2	3	4	4	3	30	4	5	3	4	5	5	4	3	4	5	3	3	5	2	55	2	1	2
si	1	1	1	3	1	1	0	0	0	0	0	0	0	0	1	3	4	39	1.52	2	4	4	4	3	3	2	3	4	3	3	33	4	5	5	5	4	3	4	3	5	4	4	4	3	4	57	1	1	3
si	1	2	1	3	1	0	0	0	0	0	0	0	0	1	0	1	2	55	1.58	2	2	3	2	3	3	3	4	4	4	3	31	4	4	4	4	5	5	4	4	5	4	5	5	5	4	62	2	2	1
si	1	2	1	3	1	0	0	0	0	0	0	0	0	0	1	2	3	50	1.62	2	3	3	3	2	2	2	2	3	2	3	25	2	3	4	3	2	2	2	5	2	3	2	2	2	3	37	2	1	2
si	1	2	2	2	1	1	0	0	0	0	0	0	0	1	1	2	2	52	1.62	2	4	3	2	3	4	1	2	2	3	2	26	4	5	4	4	3	4	4	1	5	2	1	2	5	3	47	2	1	2
si	0	2	0		1	0	0	1	0	0	0	0	0	0	0	3	3	53	1.6	2	3	3	3	2	3	2	2	4	2	2	26	3	4	4	5	4	2	3	4	5	4	4	4	5	3	54	2	1	2
si	1	2	2	2	1	1	0	0	0	0	0	0	0	0	1	3	3	60	1.6	1	3	4	3	4	3	3	4	4	3	4	35	4	5	2	4	2	1	4	2	1	4	4	4	2	5	44	1	1	2
si	0	2	0		1	1	0	0	0	0	0	0	0	0	0	3	3	56	1.71	1	4	4	4	4	4	4	4	4	4	4	40	5	3	1	5	5	1	1	3	1	1	5	5	5	1	42	2	3	1
si	1	2	1	3	1	1	0	0	0	0	0	0	0	1	0	3	2	45	1.54	2	4	3	4	4	4	4	4	3	4	4	38	4	5	4	5	5	5	3	4	5	5	5	4	5	2	61	1	1	2
si	0	2	1	1	1	1	0	0	0	0	0	0	0	1	0	4	4	65	1.67	1	1	4	4	3	3	3	3	4	3	3	31	4	4	4	4	5	4	4	4	4	5	5	5	5	3	60	1	1	3
si	1	2	1	1	1	1	0	0	0	0	0	0	0	0	1	4	3	63	1.64	1	2	3	3	3	4	3	3	4	3	3	31	4	5	4	5	4	5	4	4	5	4	5	4	4	3	60	2	1	3
si	1	2	1	1	1	1	0	0	0	0	0	0	0	1	0	2	3	57	1.65	2	2	4	3	2	3	2	2	3	2	2	25	4	5	5	5	4	4	5	4	3	5	3	4	4	4	59	2	2	2
si	1	2	1	1	1	1	0	1	0	0	0	0	0	1	0	4	4	45	1.55	2	3	4	3	3	3	4	4	4	4	4	36	5	5	3	5	5	5	4	4	5	5	4	4	5	3	62	2	1	2
si	1	2	0		1	1	0	0	0	0	0	0	0	0	0	1	2	48	1.56	1	1	4	3	3	3	4	4	4	3	4	33	5	5	5	5	5	5	4	5	4	5	4	5	5	4	66	1	1	2
si	1	2	1	3	1	1	0	0	0	0	0	0	0	1	0			46	1.57	2	3	3	2	2	3	3	2	3	2	2	25	4	5	3	3	3	4	5	4	5	4	3	3	4	3	53	2	1	2
si	1	2	1	1	1	1	0	0	0	0	0	0	0	1	0	3	3	40	1.6	1	4	4	4	4	4	3	4	4	4	4	39	5	3	3	5	5	2	4	3	5	4	5	5	5	3	57	2	1	3
si	0	2	1	1	1	1	0	0	0	0	0	0	0	0	1	4	3	70	1.7	2	2	3	3	4	3	2	3	4	2	3	29	5	3	5	4	2	2	3	3	4	4	3	4	5	2	49	1	2	2
si	1	2	1	1	1	1	0	0	0	0	0	0	0	0	1	3	3	50	1.65	2	3	3	2	2	3	2	3	3	3	4	28	5	5	5	4	5	5	4	5	5	3	3	5	5	1	60	3	2	3
si	1	2	1	3	1	1	0	0	0	0	0	0	0	0	1	2	2	65	1.77	2	3	3	4	2	4	3	3	3	1	2	28	4	5	4	3	4	3	2	3	5	4	3	3	4	3	50	2	1	2
si	1	2	0		1	1	0	0	0	0	0	0	0	0	0	3	3	65	1.64	2	3	4	4	3	4	3	4	4	3	3	35	4	5	5	5	5	3	5	4	5	5	5	4	5	4	64	2	2	2
si	0	2	1	1	1	1	0	0	0	0	0	0	0	0	1	2	4	45	1.6	2	3	3	2	3	3	1	2	3	3	2	25	3	3	4	4	3	3	3	2	4	3	3	4	4	2	45	1	1	2
si	1	2	1	1	1	1	0	0	0	0	0	0	0	1	0	3	3	50	1.52	1	3	3	2	2	3	3	3	4	3	3	29	4	4	5	3	5	2	2	3	3	3	3	4	5	2	48	2	1	2
si	1	2	2	1	1	0	0	1	0	0	0	0	0	0	1	4	2	42	1.52	2	3	3	2	2	2	1	2	2	1	1	19	4	3	3	2	2	1	2	3	1	1	2	2	2	4	32	3	2	1
si	0	2	0		1	1	0	0	0	0	0	0	0	0	0	3	3	50	1.62	2	2	4	4	3	3	3	3	4	3	3	32	4	3	4	3	4	2	3	3	4	4	5	3	4	1	47	1	2	3
si	1	2	1	1	1	1	0	0	0	0	0	0	0	1	0	3	3	49	1.63	2	3	3	2	3	3	3	3	3	3	3	29	5	4	4	4	4	2	3	4	3	5	5	4	5	4	56	2	2	2
si	1	2	1	3	1	1	0	0	0	0	0	0	0	0	1	4	4	50	1.5	2	3	4	3	4	3	2	3	4	3	3	32	4	5	4	5	5	3	3	4	4	5	4	5	5	4	60	2	1	3
si	0	2	3	2	0	1	0	0	0	0	0	0	0	0	1	3	4	56	1.64	2	3	4	4	3	4	2	2	4	3	3	32	3	4	4	5	4	5	3	2	3	3	5	4	5	5	55	2	2	1
si	1	2	1	1	1	1	0	0	0	0	0	0	0	1	0	4	3	60	1.7	2	2	2	2	2	2	3	3	4	3	3	26	4	3	4	4	4	3	3	2	2	2	3	4	5	2	45	1	2	1
si	0	2	2	1	1	1	0	0	0	0	0	0	0	1	0	4	4	66.5	1.71	1	3	4	3	3	3	3	3	3	3	4	32	4	4	4	3	3	3	2	2	3	4	3	4	5	4	48	2	1	3
si	1	2	3	3	1	0	0	0	0	0	0	0	0	0	0	1	3	55	1.63	2	2	3	1	3	1	1	2	2	2	3	20	4	2	4	3	5	1	2	3	2	3	3	3	4	1	40	2	3	2
si	0	2	2	3	0	1	0	0	0	0	0	0	0	1	0	3	4	45	1.6	3	3	4	2	2	3	3	1	4	2	2	26	3	5	5	4	2	3	4	3	1	3	4	2	3	4	46	2	2	1
si	0	2	1	3	1	1	0	0	0	0	0	0	0	0	1	3	2	50	1.59	3	3	4	2	4	4	4	3	4	4	3	35	4	4	5	2	3	3	3	4	5	5	4	4	5	2	53	1	1	2
si	1	2	1	3	1	1	0	0	0	0	0	0	0	1	0	3	2	44	1.52	2	3	3	2	3	3	2	2	3	3	2	26	5	3	3	4	1	3	4	2	3	2	3	4	5	3	45	2	2	2
si	1	2	0		1	0	0	0	1	1	0	0	0	0	0	4	4	67	1.55	1	2	4	3	3	2	3	3	4	2	3	29	5	5	4	3	5	2	4	4	4	5	5	5	4	2	57	2	1	2
si	1	2	1	1	1	1	0	0	0	0	0	0	0	1	0	2	2	52	1.52	2	2	3	4	3	2	3	4	4	3	4	32	5	4	5	3	5	4	5	4	5	4	3	5	4	1	57	1	2	3
si	1	2	1	3	1	1	0	0	0	0	0	0	0	0	0	3	3	80	1.67	1	4	4	4	3	4	4	3	4	3	3	36	4	5	5	4	5	4	3	5	4	4	5	5	5	4	62	2	2	3
si	0	2	1	3	1	1	0	0	0	0	0	0	0	0	1	3	2	40	1.52	2	2	3	3	3	3	3	2	3	2	2	26	4	4	4	3	3	3	3	3	4	3	4	4	4	3	49	2	1	2
si	0	2	0		1	1	0	0	0	0	0	0	0	0	0	2	3	50	1.62	2	3	4	3	3	3	2	3	4	4	3	32	5	4	5	5	4	4	3	2	5	3	4	5	5	2	56	2	1	3
si	1	2	1	3	1	1	0	0	0	0	0	0	0	0	1	2	2	47	1.62	2	4	4	4	4	4	4	3	3	3	4	37	3	2	4	3	4	3	5	5	4	2	3	3	1	1	43	2	2	1
si	1	2	0		1	1	0	0	0	0	0	0	0	0	0	3	2	52	1.58	2	2	4	3	3	4	3	3	3	4	2	31	4	3	5	5	2	1	4	5	3	3	5	4	5	1	50	3	2	1
si	0	2	1	3	1	1	0	0	0	0	0	0	0	0	1			70	1.72	2	2	3	4	3	2	2	3	3	3	4	29	5	4	4	4	5	3	3	4	5	4	3	5	5	2	56	1	2	2
si	0	2	1	1	1	1	0	0	0	0	0	0	0	1	0	4	3	58	1.76	1	3	3	3	2	3	4	3	3	3	1	28	3	5	5	3	1	5	3	1	3	3	5	1	4	5	47	2	1	2
si	0	2	1	1	1	1	0	0	0	0	0	0	0	1	0	4	4	70	1.71	1	4	4	3	3	4	2	3	4	3	3	33	4	5	5	3	5	5	4	5	5	4	5	5	5	4	64	2	1	3
si	0	2	1	3	1	1	0	0	0	0	0	0	0	1	0	4	4	52	1.65	2	2	3	2	1	2	4	2	3	2	4	25	5	4	5	3	3	4	2	4	2	3	5	2	4	5	51	2	3	2
si	0	2	1	3	1	1	0	0	1	0	0	0	0	0	1	3	3	39	1.5	1	3	4	4	3	4	3	2	4	4	4	35	5	4	5	4	5	4	3	4	5	4	5	5	5	5	63	3	2	3
si	0	2	1	1	1	1	0	0	0	0	0	0	0	0	1	4	4	37	1.52	2	3	4	4	3	3	4	2	4	3	3	33	4	5	4	3	4	2	2	1	4	4	5	5	5	5	53	1	1	3
si	0	2	2	2	1	1	0	0	0	0	0	0	0	0	1	4	3	57	1.6	1	3	4	3	2	3	4	3	4	3	4	33	4	5	5	5	5	3	4	4	3	3	4	4	5	5	59	2	1	2
si	1	2	1	3	1	0	0	0	0	0	0	0	0	1	0	1	2	53	1.61	2	3	3	2	2	2	2	3	3	3	2	25	4	2	4	3	2	1	1	3	2	1	2	4	4	3	36	3	2	2
si	1	2	0		1	1	0	0	0	0	0	0	0	0	0	2	2	48	1.57	1	2	4	4	3	4	3	3	4	3	4	34	4	2	4	5	5	5	4	5	5	5	3	4	5	2	58	2	1	3
si	0	2	3	3	1	1	0	0	0	0	0	0	0	0	1	0	0	50	1.7	3	2	3	2	4	3	3	3	3	4	2	29	4	3	4	4	3	2	1	2	4	4	4	4	3	4	46	3	2	3
si	1	2	1	3	1	1	0	0	0	0	0	0	0	1	0	3	3	55	1.72	2	3	4	4	3	4	3	4	4	3	3	35	5	4	5	5	5	5	4	5	5	5	5	4	5	4	66	2	1	3
si	1	2	1	3	1	1	0	0	0	0	0	0	1	0	1	0	3	90	1.7	3	3	3	2	2	2	4	3	3	4	2	28	2	1	4	3	2	3	1	2	5	1	4	4	4	3	39	3	3	2
si	0	2	0		1	1	0	0	0	0	0	0	0	0	0	2	4	70	1.75	2	4	3	3	3	4	3	3	3	4	3	33	3	5	5	3	3	4	5	3	3	4	3	4	4	2	51	2	1	2
si	1	2	1	3	1	1	0	0	0	0	0	0	0	0	1	4	3	45	1.65	2	3	4	3	4	2	2	3	3	2	3	29	4	3	4	4	4	5	4	4	3	3	5	4	5	3	55	2	2	1
si	1	2	3	1	1	1	0	0	0	0	0	0	0	1	0	3	3	52	1.6	1	3	3	3	4	4	2	3	3	2	3	30	4	5	3	4	4	4	3	2	2	3	3	3	4	4	48	3	3	2
si	0	2	1	3	1	1	0	0	1	1	0	0	0	0	1	3	4	47	1.58	2	3	3	4	2	4	4	3	3	4	2	32	3	5	4	3	5	5	3	2	4	5	4	3	4	5	55	2	2	3
si	1	2	1	3	1	1	0	0	0	0	0	0	0	0	1	3	4	51	1.59	1	3	3	4	1	2	3	2	4	4	4	30	5	3	5	5	5	4	5	5	3	4	2	4	5	3	58	3	3	1
si	1	2	1	1	1	1	0	0	0	0	0	0	0	1	0	3	3	68	1.74	2	3	4	4	2	3	1	2	3	3	2	27	5	4	4	3	4	5	5	5	2	2	5	3	4	5	56	2	2	3
si	0	2	1	3	1	0	0	0	0	0	0	0	0	0	1		3	53		1	3	4	3	3	4	2	3	4	2	3	31	5	4	5	3	4	3	4	4	5	3	3	4	4	3	54	3	1	2
si	1	2	1	3	1	0	0	1	0	0	0	0	0	0	1	3	3	44	1.5	2	1	4	3	4	4	3	4	4	3	3	33	5	5	5	5	3	2	5	5	4	4	5	5	2	1	56	2	2	2
si	0	2	0		1	1	0	0	0	0	0	0	0	0	0	3	4	39	1.53	1	2	4	4	3	4	4	3	4	3	4	35	5	5	4	5	4	5	3	3	5	5	5	5	5	2	61	2	1	3
si	1	2	2	3	1	1	0	0	0	0	0	0	0	0	1	3	3	54	1.58	2	3	4	3	3	3	3	4	2	4	4	33	3	4	5	2	5	1	3	2	1	3	2	4	5	1	41	2	3	2
si	0	2	3	2	1	0	0	0	0	0	0	0	0	0	1	1	3	70	1.7	2	2	3	2	1	1	2	3	3	2	4	23	5	5	4	3	5	1	2	3	5	1	4				38	3	3	1
si	1	2	1	1	1	1	0	0	1	1	0	0	1	1	0	2	2	65	1.58	3	3	3	2	4	4	4	3	2	2	2	29	5	3	4	3	5	3	4	2	2	3	3	4	5	1	47	3	2	2
si	0	2	1	1	1	1	0	0	0	0	0	0	0	1	0	3	3	70	1.75	2	3	4	4	4	4	3	4	4	4	4	38	5	5	5	5	5	4	5	3	5	5	5	5	4	3	64	2	1	3
si	1	2	1	2	1	1	0	0	0	0	0	0	0	1	0	3	4	52	1.66	2	4	3	3	3	3	2	2	3	3	3	29	3	5	3	4	3	3	2	2	3	4	3	3	3	4	45	2	1	2
si	1	2	3		0	0	0	0	0	0	0	0	1	1	1		2		1.6	3	4	3	4	3	3	3	3	3	2	3	31	5	4	4	4	4	4	4	3	3	4	5	4	5	3	56	1	2	1
si	1	2	1	3	1	1	0	0	0	0	0	0	0	0	1	3	3	48	1.62	1	2	2	2	1	1	1	1	4	3	4	21	5	3	4	3	5	3	4	5	5	4	3	4	5	2	55	2	2	2
si	0	2	1	1	1	0	0	0	0	0	0	0	0	0	1	2	3	58	1.58	1	4	2			3	4	4	3	3	3	26	5	5	5	5	5	5	5	5	4	4	5	5	5	4	67	2	1	2
si	0	2	1	3	1	1	0	0	0	0	0	0	0	0	1	3	3	40	1.58	2	4	4	4	2	1	1	4	4	3	3	30	2	5	5	5	4	4	2	2	5	5	4	3	4	3	53	3	1	3
si	1	2	2	3	1	1	0	0	0	0	0	0	0	1	0	1	1	54	1.5	2	3	3	3	2	3	3	3	4	4	4	32	4	5	5	3	4	4	5	4	3	3	4	4	5	3	56	2	1	3
si	0	1	2	1	1	1	0	0	0	0	0	0	0	1	1	3	3	43	1.67	2	1	1	1	1	1	1	1	1	1	1	10	3	2	4	3	5	2	3	4	3	2	3	4	3	2	43	2	1	2
si	0	1	1	1	1	1	0	0	0	0	0	0	0	0	1	1	3	40	1.5	2	3	4	2	3	4	3	3	4	4	1	31	4	4	5	3	3	1	4	3	4	4	3	3	3	5	49	1	1	3
si	1	1	0		1	1	0	0	0	0	0	0	0	0	0	4	4	48	1.64	1	3	1	1	1	3	2	2	3	2	3	21	4	3	4	2	1	2	3	2	2	3	3	2	1	1	33	2	1	3
si	1	1	0		1	1	0	0	0	0	0	0	0	0	0	3	4	38.9	1.51	1	4	4	4	4	4	4	4	4	4	4	40	5	5	5	5	4	5	5	3	4	5	5	5	5	5	66	1	1	3
si	0	1	1	1	1	1	0	0	0	0	0	0	0	0	1	3	2	40	1.47	1	3	3	3	2	2	2	2	3	2	2	24	4	4	5	4	3	4	5	4	4	5	3	3	3	3	54	2	2	2
si	1	1	2	3	1	0	0	0	0	0	0	0	0	1	1	3	2	50	1.53	2	4	4	4	3	3	2	3	3	2	1	29	3	5	4	1	1	5	3	3	5	5	3	1	5	2	46	2	1	2
si	1	1	2	3	1	0	0	0	0	0	0	0	0	1	1	2	2	48	1.6	1	2	4	3	2	3	2	3	3	2	3	27	5	3	2	4	5	1	1	4	4	1	5	3	5	2	45	1	2	3
si	0	1	1	1	1	0	0	0	0	0	0	0	0	1	0	3	3	43	1.5	2	1	4	4	4	4	2	3	4	3	3	32	4	5	5	5	3	1	3	5	5	5	3	1	2	5	52	3	3	1
si	1	1	1	3	1	0	0	0	0	0	0	0	0	0	1	4	4	60	1.65	2	4	3	4	3	3	2	3	4	2	1	29	3	5	4	5	5	2	1	4	2	4	5	4	4	3	51	3	2	2
si	1	1	1	1	1	1	0	0	0	0	0	0	0	0	1	2	1	52	1.63	1	4	4	4	4	4	3	3	4	3	3	36	5	5	4	5	4	5	5	5	5	5	4	4	5	1	62	1	1	3
si	1	1	0		1	1	0	0	0	0	0	0	0	0	0	2	4	37	1.45	1	3	4	2	2	3	3	2	4	3	2	28	5	4	4	3	4	5	4	4	3	5	4	4	4	2	55	1	1	2
si	0	1	1	1	1	0	0	1	0	0	0	0	0	1	0	4	2	58	1.56	1	4	4	4	4	4	4	4	4	4	4	40	5	5	5	5	5	5	5	5	5	5	5	5	5	5	70	2	1	3
si	1	1	1	1	1	0	0	0	0	0	0	0	0	0	1	3	1	43	1.52	1	3	2	4	3	4	4	3	4	2	2	31	5	3	4	5	5	3	5	3	2	3	3	3	5	1	50	1	1	2
si	1	1	2	3	1	0	0	1	0	0	0	0	0	1	1	1	3		1.64	3	2	3	2	1		1	2	4	2	2	19	3	2	3	3	5	5	3	4	4	3	3	3	3	2	46	2	1	2
si	0	1	1	1	0	0	0	0	0	0	0	0	0	0	1	1	3	48.5	1.68	2	3	3	2	4	4	3	3	4	4	3	33	4	4	4	3	4	3	2	5	5	4	4	3	4	4	53	2	1	3
si	0	1	1	3	1	0	0	1	0	0	0	0	0	1	0	1	1	60	1.72	2											0															0
si	1	1	1	3	1	1	0	0	0	0	0	0	0	1	0	2	2	60	1.71	1	4	4	3	3	4	3	3	4	4	4	36	5	5	5	5	2	3	4	5	5	5	4	4	5	2	59	2	2	3
si	1	1	0		1	0	0	0	0	0	0	0	0	0	0	3	3	77	1.6	1	3	3	3	4	4	4	4	4	3	3	35	4	5	4	4	5	3	4	5	2	1	3	3	4	1	48	2	1	2
si	0	1	1	1	1	1	0	0	0	0	0	0	0	0	1	1	4	48	1.44	2	3	3	3	4	3	2	3	3	2	4	30	4	5	4	4	5	3	2	4	4	5	4	5	5	3	57	2	1	2
si	1	1	1	3	1	1	0	0	0	0	0	0	0	1	0	3	3	70	1.6	2	1	3	3	3	4	4	3	4	3	3	31	4														4	2	1
si	1	1	1	3	1	1	0	0	0	0	0	0	0	1	0	3	3	50	1.57	2	3	3	4	3	3	4	3	3	2	3	31	4	5	4	4	4	5	4	4	5	4	3	4	3	4	57	2	1	2
si	1	1	4	2	1	0	0	0	0	0	0	0	0	1	0	2	2	50	1.65	3	3	3	2	2	2	2	3	3	2	4	26	3	4	4	3	4	3	4	4	3	2	3	3	3	2	45	2	2	1
si	0	1	2	2	1	1	0	0	0	0	0	0	0	1	0	2	3	40	1.55	2	2	2	3	3	3	2	2	3	3	2	25	3	3	5	4	4	4	4	3	3	2	3	4	4	2	48	3	2	2
si	1	1	2	3	1	0	0	0	0	0	0	0	0	1	0	1	3	52	1.6	2	4	3	2	4	2	1	2	2	3	3	26	5	5	5	5	3	3	2	2	3	2	5	3	4	5	52	2	3	1
si	0	1	1	3	1	1	0	0	0	0	0	0	0	0	1			68	1.78	1	3	3	3	3	4	2	2	2	3	2	27	3	4	4	3	3	2	2	2	4	4	3	3	2	3	42	2	1	2
si	1	1	2	2	1	1	0	0	0	0	0	0	0	1	0	2	3	60	1.67	1	2	3	2	3	3	2	3	3	3	2	26	3	3	3	2	2	3	2	3	3	2	4	3	3	2	38	2	2	2
si	1	1	0		1	1	0	0	0	0	0	0	0	0	0	1		45	1.55	2	3	3	4	2	2	3	2	3	4	4	30	4	1	5	4	4	3	4	5	4	3	4	3	5	4	53	2	2	1
si	1	1	2		1	1	0	0	0	0	0	0	0	0	1	3	3	70	1.69	1	3	3	3	3	3	2	3	4	3	3	30	5	4	5	4	5	4	4	3	5	4	3	5	5	3	59	2	1	2
si	0	1	0		1	1	0	0	0	0	0	0	0	0	0	2	4	49	1.6	2	2	2	2	3	3	2	2	2	3	2	23	4	5	5	5	4	4	3	3	4	4	5	5	5	3	59	2	1	3
si	1	1	1	3	1	0	0	1	0	0	0	0	0	0	0	2	2			2	3	3	2	3	3	2	3	3	2	4	28	5		3	4	4	5	2	2	4	2	3	3	5	4	46	3	1	1
si	1	1	2	3	1	1	0	0	0	0	0	0	0	0	1	2	1	40		2	4	4	3	3	4	2	2	3	4	4	33	3	5	5	3	4	3	5	4	3	5	3	4	3	2	52	2	2	2
si	1	1	4	2	0	0	0	0	1	1	0	0	0	1	1	4	4	53	1.52	1	4	3	3	2	3	2	3	4	3	2	29	3		5												8
si	1	1	2	2	1	0	0	1	0	0	0	0	0	1	0	0	2	60	1.55	2	2	2	2	1	2	1	2	3	1	2	18	3	3	3	3	5	3	3	3	5	3	3	2	5	1	45	2	2	2
si	0	1	1	1	1	1	0	0	0	0	0	0	0	0	1	2	2	30	1.43	1	1	4	3	2	3	1	2	4	3	3	26	4	5	4	5	4	3	2	5	4	5	5	4	4	5	59	2	1	3
si	1	1	3	1	1	1	0	0	0	0	0	0	0	1	1			35.5	1.43	1	3	4	3	3	2	2	2	3	3	4	29	5	4	5	4	5	5	3	2	2	1	5	5	5	1	52	3	2	2
si	0	1	3	3	1	0	0	0	0	0	0	0	0	1	1																0	4	4	4	3	5	1	3	3	4	4	4	3	4		46	1	1	2
si	1	1	0		1	1	0	0	0	0	0	0	0	0	0	2	2	47	1.5	2	3	2	3	3	3	3	4	4	4	2	31	4	4	4	4	3	2	3	2	4	3	4	4	3	2	46	1	1	2
si	1	1	2	3	1	0	0	0	0	0	0	0	0	1	0	2	2	58	1.6	2	3	4	3	4	4	3	3	4	3	4	35	4	5	4	5	5	4	5	5	5	5	4	4	5		60	2	1	3
si	1	1	0		1	1	0	0	0	0	0	0	0	0	0	4	3	38	1.45	2	2	4	4	3	4	3	3	4	2	2	31	5	5	5	4	4	3	4	2	5	4	3	5	5	1	55	2	1	3
si	1	1	0		1	1	0	0	0	0	0	0	0	0	0	2	4	65	1.7	1	4	4	4	4	3	3	4	4	4	4	38	4	5	5	5	4	5	3	5	5	5	5	4	5	5	65	1	1	2
si	0	1	2	3	1	1	0	0	0	0	0	0	0	1	0	1	4	40	1.66	1	3	3	4	3	3	2	3	4	4	4	33	4	4	5	5	5	4	3	3	4	4	4	3	2	3	53	2	1	2
si	0	1	0		1	0	0	0	1	1	0	0	0	0	0	3	3	43	1.47	1	3	3	3	2	2	2	3	3	3	2	26	3	5	5	4	5	5	3	3	4	4	3	3	4	3	54	2	1	2
si	0	1	1	3	1	1	0	0	0	0	0	0	0	0	1	3	3	70	1.47	3	2	4	3	3	4	3	4	4	3	3	33	5	4	5	5	5	3	5	1	4	4	5	4	3	4	57	2	1	1
si	1	1	1	1	1	1	0	0	0	0	0	0	0	0	1	4	4	42	1.6	2	2	4	4	3	4	3	4	4	3	2	33	3	4	3	5	4	2	3	3	6	3	4	5	4	5	54	2	1	2
si	0	1	0		1	0	0	1	0	0	0	0	0	0	0	3	3	64	1.63	2	3	4	2	3	3	3	3	3	2	4	30	3	5	5	4	4	4	4	3	4	3	4	3	5	3	54	2	1	2
si	0	1	2	1	1	1	0	0	0	0	0	0	0	1	0	2	2	49	1.5	1	4	4	2	4	3	3	3	4	3	3	33	3	5	4	5	3	4	5	4	5	5	5	4	4	4	60	2	2	3
si	0	1	0		1	1	0	0	0	0	0	0	0	0	0	3	4	65	1.67	1	4	4	4	3	3	4	3	4	4	4	37	4	4	3	4	4	4	4	3	4	4	3	4	3	4	52	1	1	3
si	0	1	1	3	1	1	0	0	0	0	0	0	0	0	1	2	3	49	1.62	1	3	4	3	3	3	2	3	4	3	3	31	5	4	4	4	3	5	3	3	5	5	3	4	5	3	56	2	2	3
si	0	1	0		1	0	0	1	0	0	0	0	0	0	0	2	3	45	1.52	2	3	3	3	3	4	3	3	4	4	4	34	5	5	5	4	5	5	5	4	4	4	5	4	5	3	63	1	2	3
si	1	1	2	3	1	1	0	0	0	0	0	0	0	0	1	3	2	41	1.54	1	3	3	2	3	2	1	3	3	3	3	26	4	3	3	4	3	2	3	4	4	3	4	4	5	4	50	1	1	2
si	1	1	0		1	1	0	0	0	0	0	0	0	0	0	4	2	59	1.65	2	3	4	3	2	2	2	2	4	3	3	28	5	2	5	4	5	5	3	4	2	3	5	4	5	5	57	3	1	2
si	0	1	1	1	1	1	0	0	0	0	0	0	0	1	0	4	3	42	1.6	2	1	1	2	3	3	1	1	2	2	2	18	3	4	4	3	2	4	5	2	3	4	3	3	4	1	45	2	1	3
si	0	1	1	1	1	0	0	0	0	0	0	0	0	1	0	2	2	40	1.55	1	4	3	4	4	4	3	3	4	3	3	35	4	5	5	5	4	4	2	3	5	5	4	5	3	3	57	2	1	2
si	1	1	0		1	1	0	0	0	0	0	0	0	0	0	1	2	65	1.5	3	4	4	4	3	4	3	4	4	3	3	36	4	4	5	4	5	5	3	3	4	5	4	4	5	2	57	3	1	3
si	1	1	1	1	1	0	0	1	0	0	0	0	0	0	1	4	4	47	1.58	1	2	3	2	3	3	2	3	3	2	2	25	4	4	5	4	3	4	4	3	4	4	3	4	4	3	53	1	1	3
si	1	1	1	1	1	1	0	0	0	0	0	0	0	1	0	2	3	40	1.6	2	3	4	3	3	3	2	2	3	3	3	29	3	4	4	4	3	4	4	3	5	2	3	3	3	4	49	3	2	2
si	0	1	1	3	1	1	0	0	0	0	0	0	0	1	0	3	3	38	1.48	2	4	4	2	3	4	3	3	4	4	4	35	5	5	5	5	5	5	5	5	4	5	5	5	4	2	65	1	1	3
si	1	1	1	3	1	0	0	1	0	0	0	0	0	0	0	3	3	58	1.53	2	3	4	3	2	1	1	1	3	2	4	24	5	5	5	4	5	2	5	5	5	3	5	4	5	2	60	3	1	2
si	0	1	1	3	1	1	0	0	0	0	0	0	0	1	0	2	3	50	1.55	1	2	4	4	3	3	4	3	4	3	3	33	5	5	5	5	5	5	5	4	5	5	5	5	5	2	66	1	1	3
si	1	1	1	1	1	1	0	0	0	0	0	0	0	0	0			54	1.6	2	3	3	3	2	3	2	2	3	3	3	27	5	5	4	5	4	5	4	5	4	5	4	4	5	4	63	1	1	2
si	1	1	1	3	0	1	0	0	0	0	0	0	0	1	0	1	2	52	1.64	1	3	4	3	2	2	1	2	4	2	2	25	5	3	4	5	5	3	3	4	5	4	2	4	5	1	53	2	1	2
si	0	1	1	3	1	1	0	0	0	0	0	0	0	0	0	2	4	55	1.66	1	4	3	4	3	4	2	3	4	3	2	32	5	4	5	5	4	3	4	3	5	5	3	4	4	3	57	2	1	2
si	0	1	1	3	1	1	0	0	0	0	0	0	0	1	0	3	2	44	1.6	2	2	4	4	4	4	3	3	3	4	2	33	5	5	4	4	5	4	5	3	5	4	5	3	4	3	59	2	1	2
si	0	1	1	1	1	1	0	0	0	0	0	0	0	1	0	3	2	65	1.65	1	2	3	4	2	3	2	3	4	4	3	30	4	5	3	4	5	5	4	3	4	5	3	3	5	2	55	2	1	2
si	1	1	1	3	1	1	0	0	0	0	0	0	0	0	1	3	4	39	1.52	2	4	4	4	3	3	2	3	4	3	3	33	4	5	5	5	4	3	4	3	5	4	4	4	3	4	57	1	1	3
si	1	2	1	3	1	0	0	0	0	0	0	0	0	1	0	1	2	55	1.58	2	2	3	2	3	3	3	4	4	4	3	31	4	4	4	4	5	5	4	4	5	4	5	5	5	4	62	2	2	1
si	1	2	1	3	1	0	0	0	0	0	0	0	0	0	1	2	3	50	1.62	2	3	3	3	2	2	2	2	3	2	3	25	2	3	4	3	2	2	2	5	2	3	2	2	2	3	37	2	1	2
si	1	2	2	2	1	1	0	0	0	0	0	0	0	1	1	2	2	52	1.62	2	4	3	2	3	4	1	2	2	3	2	26	4	5	4	4	3	4	4	1	5	2	1	2	5	3	47	2	1	2
si	0	2	0		1	0	0	1	0	0	0	0	0	0	0	3	3	53	1.6	2	3	3	3	2	3	2	2	4	2	2	26	3	4	4	5	4	2	3	4	5	4	4	4	5	3	54	2	1	2
si	1	2	2	2	1	1	0	0	0	0	0	0	0	0	1	3	3	60	1.6	1	3	4	3	4	3	3	4	4	3	4	35	4	5	2	4	2	1	4	2	1	4	4	4	2	5	44	1	1	2
si	0	2	0		1	1	0	0	0	0	0	0	0	0	0	3	3	56	1.71	1	4	4	4	4	4	4	4	4	4	4	40	5	3	1	5	5	1	1	3	1	1	5	5	5	1	42	2	3	1
si	1	2	1	3	1	1	0	0	0	0	0	0	0	1	0	3	2	45	1.54	2	4	3	4	4	4	4	4	3	4	4	38	4	5	4	5	5	5	3	4	5	5	5	4	5	2	61	1	1	2
si	0	2	1	1	1	1	0	0	0	0	0	0	0	1	0	4	4	65	1.67	1	1	4	4	3	3	3	3	4	3	3	31	4	4	4	4	5	4	4	4	4	5	5	5	5	3	60	1	1	3
si	1	2	1	1	1	1	0	0	0	0	0	0	0	0	1	4	3	63	1.64	1	2	3	3	3	4	3	3	4	3	3	31	4	5	4	5	4	5	4	4	5	4	5	4	4	3	60	2	1	3
si	1	2	1	1	1	1	0	0	0	0	0	0	0	1	0	2	3	57	1.65	2	2	4	3	2	3	2	2	3	2	2	25	4	5	5	5	4	4	5	4	3	5	3	4	4	4	59	2	2	2
si	1	2	1	1	1	1	0	1	0	0	0	0	0	1	0	4	4	45	1.55	2	3	4	3	3	3	4	4	4	4	4	36	5	5	3	5	5	5	4	4	5	5	4	4	5	3	62	2	1	2
si	1	2	0		1	1	0	0	0	0	0	0	0	0	0	1	2	48	1.56	1	1	4	3	3	3	4	4	4	3	4	33	5	5	5	5	5	5	4	5	4	5	4	5	5	4	66	1	1	2
si	1	2	1	3	1	1	0	0	0	0	0	0	0	1	0			46	1.57	2	3	3	2	2	3	3	2	3	2	2	25	4	5	3	3	3	4	5	4	5	4	3	3	4	3	53	2	1	2
si	1	2	1	1	1	1	0	0	0	0	0	0	0	1	0	3	3	40	1.6	1	4	4	4	4	4	3	4	4	4	4	39	5	3	3	5	5	2	4	3	5	4	5	5	5	3	57	2	1	3
si	0	2	1	1	1	1	0	0	0	0	0	0	0	0	1	4	3	70	1.7	2	2	3	3	4	3	2	3	4	2	3	29	5	3	5	4	2	2	3	3	4	4	3	4	5	2	49	1	2	2
si	1	2	1	1	1	1	0	0	0	0	0	0	0	0	1	3	3	50	1.65	2	3	3	2	2	3	2	3	3	3	4	28	5	5	5	4	5	5	4	5	5	3	3	5	5	1	60	3	2	3
si	1	2	1	3	1	1	0	0	0	0	0	0	0	0	1	2	2	65	1.77	2	3	3	4	2	4	3	3	3	1	2	28	4	5	4	3	4	3	2	3	5	4	3	3	4	3	50	2	1	2
si	1	2	0		1	1	0	0	0	0	0	0	0	0	0	3	3	65	1.64	2	3	4	4	3	4	3	4	4	3	3	35	4	5	5	5	5	3	5	4	5	5	5	4	5	4	64	2	2	2
si	0	2	1	1	1	1	0	0	0	0	0	0	0	0	1	2	4	45	1.6	2	3	3	2	3	3	1	2	3	3	2	25	3	3	4	4	3	3	3	2	4	3	3	4	4	2	45	1	1	2
si	1	2	1	1	1	1	0	0	0	0	0	0	0	1	0	3	3	50	1.52	1	3	3	2	2	3	3	3	4	3	3	29	4	4	5	3	5	2	2	3	3	3	3	4	5	2	48	2	1	2
si	1	2	2	1	1	0	0	1	0	0	0	0	0	0	1	4	2	42	1.52	2	3	3	2	2	2	1	2	2	1	1	19	4	3	3	2	2	1	2	3	1	1	2	2	2	4	32	3	2	1
si	0	2	0		1	1	0	0	0	0	0	0	0	0	0	3	3	50	1.62	2	2	4	4	3	3	3	3	4	3	3	32	4	3	4	3	4	2	3	3	4	4	5	3	4	1	47	1	2	3
si	1	2	1	1	1	1	0	0	0	0	0	0	0	1	0	3	3	49	1.63	2	3	3	2	3	3	3	3	3	3	3	29	5	4	4	4	4	2	3	4	3	5	5	4	5	4	56	2	2	2
si	1	2	1	3	1	1	0	0	0	0	0	0	0	0	1	4	4	50	1.5	2	3	4	3	4	3	2	3	4	3	3	32	4	5	4	5	5	3	3	4	4	5	4	5	5	4	60	2	1	3
si	0	2	3	2	0	1	0	0	0	0	0	0	0	0	1	3	4	56	1.64	2	3	4	4	3	4	2	2	4	3	3	32	3	4	4	5	4	5	3	2	3	3	5	4	5	5	55	2	2	1
si	1	2	1	1	1	1	0	0	0	0	0	0	0	1	0	4	3	60	1.7	2	2	2	2	2	2	3	3	4	3	3	26	4	3	4	4	4	3	3	2	2	2	3	4	5	2	45	1	2	1
si	0	2	2	1	1	1	0	0	0	0	0	0	0	1	0	4	4	66.5	1.71	1	3	4	3	3	3	3	3	3	3	4	32	4	4	4	3	3	3	2	2	3	4	3	4	5	4	48	2	1	3
si	1	2	3	3	1	0	0	0	0	0	0	0	0	0	0	1	3	55	1.63	2	2	3	1	3	1	1	2	2	2	3	20	4	2	4	3	5	1	2	3	2	3	3	3	4	1	40	2	3	2
si	0	2	2	3	0	1	0	0	0	0	0	0	0	1	0	3	4	45	1.6	3	3	4	2	2	3	3	1	4	2	2	26	3	5	5	4	2	3	4	3	1	3	4	2	3	4	46	2	2	1
si	0	2	1	3	1	1	0	0	0	0	0	0	0	0	1	3	2	50	1.59	3	3	4	2	4	4	4	3	4	4	3	35	4	4	5	2	3	3	3	4	5	5	4	4	5	2	53	1	1	2
si	1	2	1	3	1	1	0	0	0	0	0	0	0	1	0	3	2	44	1.52	2	3	3	2	3	3	2	2	3	3	2	26	5	3	3	4	1	3	4	2	3	2	3	4	5	3	45	2	2	2
si	1	2	0		1	0	0	0	1	1	0	0	0	0	0	4	4	67	1.55	1	2	4	3	3	2	3	3	4	2	3	29	5	5	4	3	5	2	4	4	4	5	5	5	4	2	57	2	1	2
si	1	2	1	1	1	1	0	0	0	0	0	0	0	1	0	2	2	52	1.52	2	2	3	4	3	2	3	4	4	3	4	32	5	4	5	3	5	4	5	4	5	4	3	5	4	1	57	1	2	3
si	1	2	1	3	1	1	0	0	0	0	0	0	0	0	0	3	3	80	1.67	1	4	4	4	3	4	4	3	4	3	3	36	4	5	5	4	5	4	3	5	4	4	5	5	5	4	62	2	2	3
si	0	2	1	3	1	1	0	0	0	0	0	0	0	0	1	3	2	40	1.52	2	2	3	3	3	3	3	2	3	2	2	26	4	4	4	3	3	3	3	3	4	3	4	4	4	3	49	2	1	2
si	0	2	0		1	1	0	0	0	0	0	0	0	0	0	2	3	50	1.62	2	3	4	3	3	3	2	3	4	4	3	32	5	4	5	5	4	4	3	2	5	3	4	5	5	2	56	2	1	3
si	1	2	1	3	1	1	0	0	0	0	0	0	0	0	1	2	2	47	1.62	2	4	4	4	4	4	4	3	3	3	4	37	3	2	4	3	4	3	5	5	4	2	3	3	1	1	43	2	2	1
si	1	2	0		1	1	0	0	0	0	0	0	0	0	0	3	2	52	1.58	2	2	4	3	3	4	3	3	3	4	2	31	4	3	5	5	2	1	4	5	3	3	5	4	5	1	50	3	2	1
si	0	2	1	3	1	1	0	0	0	0	0	0	0	0	1			70	1.72	2	2	3	4	3	2	2	3	3	3	4	29	5	4	4	4	5	3	3	4	5	4	3	5	5	2	56	1	2	2
si	0	2	1	1	1	1	0	0	0	0	0	0	0	1	0	4	3	58	1.76	1	3	3	3	2	3	4	3	3	3	1	28	3	5	5	3	1	5	3	1	3	3	5	1	4	5	47	2	1	2
si	0	2	1	1	1	1	0	0	0	0	0	0	0	1	0	4	4	70	1.71	1	4	4	3	3	4	2	3	4	3	3	33	4	5	5	3	5	5	4	5	5	4	5	5	5	4	64	2	1	3
si	0	2	1	3	1	1	0	0	0	0	0	0	0	1	0	4	4	52	1.65	2	2	3	2	1	2	4	2	3	2	4	25	5	4	5	3	3	4	2	4	2	3	5	2	4	5	51	2	3	2
si	0	2	1	3	1	1	0	0	1	0	0	0	0	0	1	3	3	39	1.5	1	3	4	4	3	4	3	2	4	4	4	35	5	4	5	4	5	4	3	4	5	4	5	5	5	5	63	3	2	3
si	0	2	1	1	1	1	0	0	0	0	0	0	0	0	1	4	4	37	1.52	2	3	4	4	3	3	4	2	4	3	3	33	4	5	4	3	4	2	2	1	4	4	5	5	5	5	53	1	1	3
si	0	2	2	2	1	1	0	0	0	0	0	0	0	0	1	4	3	57	1.6	1	3	4	3	2	3	4	3	4	3	4	33	4	5	5	5	5	3	4	4	3	3	4	4	5	5	59	2	1	2
si	1	2	1	3	1	0	0	0	0	0	0	0	0	1	0	1	2	53	1.61	2	3	3	2	2	2	2	3	3	3	2	25	4	2	4	3	2	1	1	3	2	1	2	4	4	3	36	3	2	2
si	1	2	0		1	1	0	0	0	0	0	0	0	0	0	2	2	48	1.57	1	2	4	4	3	4	3	3	4	3	4	34	4	2	4	5	5	5	4	5	5	5	3	4	5	2	58	2	1	3
si	0	2	3	3	1	1	0	0	0	0	0	0	0	0	1	0	0	50	1.7	3	2	3	2	4	3	3	3	3	4	2	29	4	3	4	4	3	2	1	2	4	4	4	4	3	4	46	3	2	3
si	1	2	1	3	1	1	0	0	0	0	0	0	0	1	0	3	3	55	1.72	2	3	4	4	3	4	3	4	4	3	3	35	5	4	5	5	5	5	4	5	5	5	5	4	5	4	66	2	1	3
si	1	2	1	3	1	1	0	0	0	0	0	0	1	0	1	0	3	90	1.7	3	3	3	2	2	2	4	3	3	4	2	28	2	1	4	3	2	3	1	2	5	1	4	4	4	3	39	3	3	2
si	0	2	0		1	1	0	0	0	0	0	0	0	0	0	2	4	70	1.75	2	4	3	3	3	4	3	3	3	4	3	33	3	5	5	3	3	4	5	3	3	4	3	4	4	2	51	2	1	2
si	1	2	1	3	1	1	0	0	0	0	0	0	0	0	1	4	3	45	1.65	2	3	4	3	4	2	2	3	3	2	3	29	4	3	4	4	4	5	4	4	3	3	5	4	5	3	55	2	2	1
si	1	2	3	1	1	1	0	0	0	0	0	0	0	1	0	3	3	52	1.6	1	3	3	3	4	4	2	3	3	2	3	30	4	5	3	4	4	4	3	2	2	3	3	3	4	4	48	3	3	2
si	0	2	1	3	1	1	0	0	1	1	0	0	0	0	1	3	4	47	1.58	2	3	3	4	2	4	4	3	3	4	2	32	3	5	4	3	5	5	3	2	4	5	4	3	4	5	55	2	2	3
si	1	2	1	3	1	1	0	0	0	0	0	0	0	0	1	3	4	51	1.59	1	3	3	4	1	2	3	2	4	4	4	30	5	3	5	5	5	4	5	5	3	4	2	4	5	3	58	3	3	1
si	1	2	1	1	1	1	0	0	0	0	0	0	0	1	0	3	3	68	1.74	2	3	4	4	2	3	1	2	3	3	2	27	5	4	4	3	4	5	5	5	2	2	5	3	4	5	56	2	2	3
si	0	2	1	3	1	0	0	0	0	0	0	0	0	0	1		3	53		1	3	4	3	3	4	2	3	4	2	3	31	5	4	5	3	4	3	4	4	5	3	3	4	4	3	54	3	1	2
si	1	2	1	3	1	0	0	1	0	0	0	0	0	0	1	3	3	44	1.5	2	1	4	3	4	4	3	4	4	3	3	33	5	5	5	5	3	2	5	5	4	4	5	5	2	1	56	2	2	2
si	0	2	0		1	1	0	0	0	0	0	0	0	0	0	3	4	39	1.53	1	2	4	4	3	4	4	3	4	3	4	35	5	5	4	5	4	5	3	3	5	5	5	5	5	2	61	2	1	3
si	1	2	2	3	1	1	0	0	0	0	0	0	0	0	1	3	3	54	1.58	2	3	4	3	3	3	3	4	2	4	4	33	3	4	5	2	5	1	3	2	1	3	2	4	5	1	41	2	3	2
si	0	2	3	2	1	0	0	0	0	0	0	0	0	0	1	1	3	70	1.7	2	2	3	2	1	1	2	3	3	2	4	23	5	5	4	3	5	1	2	3	5	1	4				38	3	3	1
si	1	2	1	1	1	1	0	0	1	1	0	0	1	1	0	2	2	65	1.58	3	3	3	2	4	4	4	3	2	2	2	29	5	3	4	3	5	3	4	2	2	3	3	4	5	1	47	3	2	2
si	0	2	1	1	1	1	0	0	0	0	0	0	0	1	0	3	3	70	1.75	2	3	4	4	4	4	3	4	4	4	4	38	5	5	5	5	5	4	5	3	5	5	5	5	4	3	64	2	1	3
si	1	2	1	2	1	1	0	0	0	0	0	0	0	1	0	3	4	52	1.66	2	4	3	3	3	3	2	2	3	3	3	29	3	5	3	4	3	3	2	2	3	4	3	3	3	4	45	2	1	2
si	1	2	3		0	0	0	0	0	0	0	0	1	1	1		2		1.6	3	4	3	4	3	3	3	3	3	2	3	31	5	4	4	4	4	4	4	3	3	4	5	4	5	3	56	1	2	1
si	1	2	1	3	1	1	0	0	0	0	0	0	0	0	1	3	3	48	1.62	1	2	2	2	1	1	1	1	4	3	4	21	5	3	4	3	5	3	4	5	5	4	3	4	5	2	55	2	2	2
si	0	2	1	1	1	0	0	0	0	0	0	0	0	0	1	2	3	58	1.58	1	4	2			3	4	4	3	3	3	26	5	5	5	5	5	5	5	5	4	4	5	5	5	4	67	2	1	2
si	0	2	1	3	1	1	0	0	0	0	0	0	0	0	1	3	3	40	1.58	2	4	4	4	2	1	1	4	4	3	3	30	2	5	5	5	4	4	2	2	5	5	4	3	4	3	53	3	1	3
si	1	2	2	3	1	1	0	0	0	0	0	0	0	1	0	1	1	54	1.5	2	3	3	3	2	3	3	3	4	4	4	32	4	5	5	3	4	4	5	4	3	3	4	4	5	3	56	2	1	3
No EPS	1	1	2	1	1	1	0	0	0	0	0	0	0	1	1	2	2	57	1.68	1	3	4	3	2	3	1	3	3	2	3	27	4	3	4	4	3	5	4	3	4	5	4	4	5	3	55	2	1	2
No EPS	1	1	2	1	1	1	0	0	0	0	0	0	0	1	0	1	1	50	1.65	3	3	3	3	2	4	4	3	2	3	3	30	4	4	4	3	2	4	3	4	3	3	3	4	4	3	48
No EPS	0	1	1	3	1	1	0	0	0	0	0	0	0	0	1	2	2	52	1.6	2	3	4	3	3	4	3	4	4	3	3	34	3	3	3	4	4	4	2	4	5	3	3	5	5	3	51	2	1	2
No EPS	1	1	2	3	1	1	0	0	0	0	0	0	0	1	0	2	2	45	1.58	2	3	4	4	3	3	3	3	4	3	4	34	5					4	5	5	3	4	4	5	5	4	44	1	1	2
No EPS	1	1	1	1	1	1	0	0	0	0	0	0	0	0	1	1	1	50	1.6	2	3	2	3	3	4	1	1	3	1	4	25	4	5	5	5	5	4	4	4	3	3	4	4	4	5	59	2	1	2
No EPS	1	1	1	3	1	1	0	0	0	0	0	0	0	0	0	1	2	46	1.6	1	2	4	3	3	3	3	3	4	3	4	32	4	5	5	4	5	5	5	4	4	5	5	5	5	1	62	1	1	2
No EPS	0	1	0		1	1	0	0	0	0	0	0	0	0	0	2	3	58	1.68	2	2	4	3	2	2	1	2	4	1	1	22	4	3	3	2	4	1	1	1	3	3	4	5	3	1	38	2	1	2
No EPS	0	1	1	3	1	1	0	0	0	0	0	0	0	0	1	2	3	56	1.67	1	2	4	4	4	4	4	3	4	4	4	37	5	5	5	5	5	4	4	5	5	4	5	5	5	3	65	2	1	3
No EPS	1	1	1	1	1	0	0	0	0	0	0	0	0	0	1	1	3	53	1.61	1	3	3	2	2	3	1	3	3	2	2	24	4	5	5	4	5	4	3	3	5	4	3	4	5	2	56	2	1	2
No EPS	0	1	1	3	1	1	0	0	0	0	0	0	0	1	0	1	1	40	1.5	1	1	4	3	3	3	2	2	4	3	3	28	4	5	5	4	5	4	5	5	5	5	5	4	4	3	63	2	1	3
No EPS	0	1	1	1	1	1	0	0	1	1	0	0	0	0	0	1	3	38	1.49	2	3	3	2	2	3	3	3	2	3	2	26	4	3	4	2	3	2	3	4	3	3	2	2	3	3	41	2	1	3
No EPS	1	1	1	3	1	1	0	0	0	0	0	0	0	0	0	4	3	42	1.5	2	1	4	3	3	2	3	2	2	2	4	26	5	4	4	4	5	5	5	3	3	5	5	4	5	2	59	1	1	2
No EPS	0	2	2	2	1	1	0	0	0	0	0	0	0	1	1	4	3	45	1.65	2	3	3	4	2	2	2	3	3	2	2	26	3	4	5	3	4	2	2	2	4	4	3	4	3	5	48	2	2	2
No EPS	1	2	1	3	1	1	0	0	0	0	0	0	0	1	0	1	3	40	1.58	1	4	4	4	4	4	4	4	4	4	4	40	5	5	4	5	4	4	3	4	5	5	5	5	5	1	60	2	1	2
No EPS	1	2	1	3	1	1	0	0	0	0	0	0	0	0	1	2	3	46	1.56	2	2	4	4	2	4	1	3	3	2	2	27	5	4	5	3	5	3	2	4	5	4	3	3	5	1	52	3	3	2
No EPS	1	2	2	1	1	1	0	0	0	0	0	0	0	1	1	3	4	50	1.55	2	2	3	3	2	2	3	2	3	2	3	25	4	4	4	4	3	3	3	3	3	3	3	4	4	3	48	2	1	2
No EPS	1	2	1	1	1	1	0	0	0	0	0	0	0	0	1	3		55	1.7	1	1	4	3	2	3	2	3	4	2	4	28	5	4	5	4	4	5	3	4	5	3	4	4	5	1	56	2	1	2
No EPS	0	2	1	1	1	1	0	0	0	0	0	0	0	1	0	2	4	56	1.74	2	2	2	3	2	2	1	2	2	3	2	21	3	4	4	3	4	3	4	4	3	3	4	3	5	2	49	2	2	3
No EPS	0	2	3	2	1	1	0	0	0	0	0	0	1	0	0	0	0	60	1.77	2	2	3	4	3	4	2	2	4	3	4	31	5	3	4	3	2	3	1	2	3	3	3	4	4	1	41	2	1	2
No EPS	1	2	2	1	1	1	0	0	0	0	0	0	0	0	1	3	3	45	1.62	2	4	4	4	4	4	4	4	4	4	4	40	5	5	5	5	5	5	5	5	5	5	5	5	5	3	68	2	1	2
No EPS	0	2	2	3	1	1	0	0	0	0	0	0	0	1	0	1	2	47	1.63	2	4	4	4	3	4	3	3	4	4	3	36	5	5	4	5	4	2	4	4	5	5	4	4	5	4	60	2	1	2
No EPS	1	2	4	3	1	1	0	0	0	0	0	0	0	0	0	2	2	44		2	3	2	4	3	3	2	3	3	4	4	31	5	5	4	5	5	4	5	3	3	5	4	3	5	2	58	2	2	1
No EPS	0	2	2	1	1	1	0	0	0	0	0	0	0	1	1	2	0	60	1.7	1	3	4	4	4	4	4	4	4	3	3	37	5	5	5	5	5	5	5	4	5	5	5	5	5	3	67	1	1	3
No EPS	0	2	0		1	1	0	0	0	0	0	0	0	0	0	3	2	54	1.55	1	4	3	3	3	4	2	3	3	3	2	30	4	5	5	4	5	4	3	4	4	3	3	4	4	2	54	1	1	3
EPS	0	1	1	3	1	0	0	1	0	0	0	0	0	1	0	2	1	39	1.59	1	3	4	4	2	3	3	3	4	2	3	31	3	2	4	2	4	1	2	3	2	1	4	1	5	3	37	2	2	3
EPS	0	1	4	2	1	1	0	0	0	0	0	0	0	1	0	0	0	58	1.68	2	3	4	2	2	3	3	2	3	2	3	27		3	4	3	3	4	4	3	5	5	3	3	4	3	47	3	1	1
EPS	0	1	1	1	1	1	0	0	0	0	0	0	0	1	0	2	2	40	1.45	1	2	3	2	2	3	2	2	3	3	2	24	3	5	4	3	4	4	4	2	4	4	3	4	5	2	51	1	1	2
EPS	0	1	0		1	1	0	0	0	0	0	0	0	0	0	2	2	55	1.8	2	3	2	1	2	3	2	2	2	2	2	21	4	4	5	2	5	5	4	3	3	4	5	4	5	3	56	1	1	2
EPS	1	1	1	3	1	1	0	0	0	0	0	0	0	0	1	2	2	45	1.69	1	2	3	2	2	2	2	2	2	2	3	22	4	3	4	3	5	3	4	3	3	3	3	4	4	4	50	2	1	2
EPS	0	1	1	1	1	1	0	0	0	0	0	0	0	0	1	2	4	41	1.57	1	3	2	2	2	3	2	2	2	2	2	22	3	4	5	2	3	4	4	2	2	3	3	3	3	4	45	1	1	2
EPS	1	1	0		1	1	0	0	0	0	0	0	0	0	0	4	2	60	1.66	1	4	4	4	3	3	3	4	4	4	4	37	5	5	4	5	4	3	3	3	3	4	5	5	5	5	59	2	2	2
EPS	0	1	1	1	1	1	0	0	0	0	0	0	0	0	1	4	2	34	1.53	3	4	4	3	4	3	4	4	4	2	4	36	5	5	5	5	5	4	2	5	5	2	5	5	5	5	63	3	1	2
EPS	0	1	1	3	1	1	0	0	0	0	0	0	0	0	0		2	37	1.53	2	3	4	4	3	4	1	3	4	3	2	31	3	3	4	4	4	5	3	2	5	5	3	3	4	3	51	2	2	2
EPS	1	1	1	3	1	0	0	0	0	0	0	0	0	1	0	4	4	38	1.55	2	3	3	3	3	4	4	3	3	4	3	33	4	3	4	3	4	4	5	3	4	4	3	3	5	4	53	2	1	2
EPS	1	1	1	1	1	1	0	0	0	0	0	0	0	1	0	1	2	45	1.65	2	2	4	3	2	2	1	2	4	2	3	25	3	4	4	3	2	3	1	3	5	4	2	2	5	4	45	2	1	2
EPS	0	1	1	3	1	1	0	0	0	0	0	0	0	0	1	2	2	50	1.65	2	3	4	4	3	4	2	1	4	4	2	31	4	3	2	5	2	3	5	3	5	5	5	5	5	3	55	1	2	3
EPS	1	1	1	3	1	1	0	0	0	0	0	0	0	0	1	3	4	48	1.67	2	2	3	3	3	2	2	2	3	4	2	26	3	4	4	3	5	4	3	2	5	3	2	3	5	3	49	1	1	2
EPS	1	1	1	1	1	1	0	0	0	0	0	0	0	0	1	1	1	48	1.65	3	2	3	2	3	2	2	3	4	3	2	26	5	5	4	4	5	5	4	5	3	5	3	4	4	1	57	2	1	2
EPS	0	1	2	2	1	1	0	0	0	0	0	0	0	1	0	2	4	43	1.6	2	3	4	1	3	4	3	3	4	3	3	31	3	4	4	3	2	2	2	2	3	2	3	3	4	3	40	2	1	2
EPS	0	1	0		1	1	0	0	0	0	0	0	0	0	0	2	2	35	1.6	1	4	4	2	2	3	1	2	4	3	4	29	3	5	2	3	4	3	5	2	1	3	1	4	5	5	46	1	2	1
EPS	0	1	3	3	1	1	0	0	1	0	0	0	0	0	1	1	3	48	1.53	1	4	3	3	4	4	1	4	1	4	2	30	5	5	5	3	2	3	1	1	1	4	2	3	1	1	37	1	2	3
EPS	1	1	1	3	1	1	0	0	0	0	0	0	0	1	0	2	2	40	1.6	1	1	4	3	3	3	2	2	4	3	3	28	5	5	4	5	5	5	5	5	5	5	2	4	5	1	61	2	1	2
EPS	1	1	1	3	1	1	0	0	0	0	0	0	0	0	1	2	2	44		2	2	4	2	2	2	1	1	3	2	2	21	3	4	4	3	4	5	5	2	2	3	3	2	4	3	47	1	1	2
EPS	0	1	0		1	1	0	0	0	0	0	0	0	0	0	1	1	58	1.6	2	1	4	4	3	2	3	3	4	3	4	31		5	3	2	4	5	3	1	5	4	3	3	5	2	45	2	2	3
EPS	1	1	3	1	1	1	0	0	1	0	0	0	0	1	1	2	2	53	1.67	1	4	4	4	4	4	4	4	4	4	4	40	5	4	5	1	5	3	3	1	5	3	5	5	5	5	55	1	1	3
EPS	0	2	1	3	1	1	0	0	0	0	0	0	0	0	0	2	2	55	1.7	2	2	2	2	3	3	2	2	3	3	2	24	5	3	4	3	2	2	2	1	2	3	2	3	5	4	41	1	1	2
EPS	1	2	1	3	1	1	0	0	0	0	0	0	0	0	1	2	2	60	1.65	2	2	2	3	4	3	4	3	3	2	2	28	5	5	4	3	3	4	3	3	5	4	3	4	5	4	55	2	1	2
EPS	1	2	1	1	1	1	0	0	0	0	0	0	0	0	1	2	3	50	1.58	2	2	4	4	3	3	2	3	4	2	2	29	4	5	4	3	3	3	2	3	4	5	4	4	5	4	53	1	1	2
EPS	1	2	1	3	1	1	0	0	0	0	0	0	0	1	0	2	2	50	1.65	1	1	4	4	4	4	4	3	4	3	4	35	5	4	5	5	5	5	5	4	5	4	4	5	5	1	62	1	1	3
EPS	0	2	1	1	1	1	0	0	0	0	0	0	0	1	0	4	4	42	1.5	1	3	4	3	4	4	4	4	3	4	3	36	5	4	4	4	5	5	4	4	5	5	4	5	4	5	63	1	1	2
EPS	0	2	1	3	1	1	0	0	0	0	0	0	0	1	0	0	0	60	1.7	4	2	2	1	1	4	4	4	3	4	4	29	2	3	3	4	1	3	4	1	1	3	4	5	1	3	38	1	1	3
EPS	0	2	1	3	1	1	0	0	0	0	0	0	0	1	0	4	3	55	1.57	3	3	3	3	3	4	3	3	3	4	3	32	4	3	4	4	5	4	4	3	5			4	4	3	47	2	1	2
EPS	0	2	1	1	1	1	0	0	0	0	0	0	0	0	0	2	2	46	1.6	1	1	4	4	4	4	3	3	4	4	4	35	4	1	4	4	5	5	2	4	5	5	5	4	4	1	53	1	1	3
EPS	0	2	1	3	1	1	0	0	0	0	0	0	0	0	1	4	4	70	1.7	2	3	4	2	4	4	2	3	4	3	3	32	4	5	5	4	4	3	4	5	5	5	4	4	5	3	60	1	1	3
EPS	1	2	1	3	1	1	0	0	0	0	0	0	0	1	0	2	2	58	1.67	2	3	3	3	3	3	3	2	3	2	2	27	4	4	4	4	3	3	4	2	3	4	4	4	3	2	48	1	1	2
EPS	1	2	2	3	1	1	0	0	0	0	0	0	0	1	0	1	1			3	3	4	4	3	3	2	4	4	4	3	34	5	4	5	3	5	5	3	4	5	5	4	3	5	3	59	2	2	2
EPS	0	2	2	2	1	1	0	0	0	0	0	0	0	1	0	0	1	59	1.51	2	4	3	3	2	2	3	3	4	3	4	31	4	3	3	3	3	5	4	5	5	3	3	3	4	3	51	3	2	3
EPS	1	2	1	1	1	1	0	0	0	0	0	0	0	1	0	2	2	53	1.6	2	4	3	2	1	4	1	2	4	4	4	29	4	5	4	5	5	4	4	4	5	3	3	5	2	2	55	2	2	1
EPS	1	2	2	2	1	1	0	0	0	0	0	0	0	2	0	0	0		1.6	2	3	4	3	3	4	3	3	4	3	2	32	5	5	4	5	5	4	5	4	5	4	5	4	5		60	2	1	2
EPS	0	2	3	2	1	1	0	0	0	0	0	0	0	0	1	1	3	60	1.67	2	4	4	3	4	4	4	3	4	4	3	37	5	5	5	4	5	5	5	5	4	5	5	5	5	4	67	1	1	3
EPS	1	2	1	3	0	0	0	0	1	1	0	0	0	0	0	1	1	62	1.53	2	3	4	2	4	3	4	4	4	2	2	32	5	5	4	3	5	5	4	5	4	5	4	4	5	4	62	1	1	3
EPS	0	2	1	1	1	1	0	0	0	0	0	0	0	1	0	3	3	80	1.7	2	3	4	4	2	3	4	3	3	4	3	33	5	4	5	4	4	5	3	5	5	4	4	4	5	4	61	1	1	2
EPS	0	2	4	2	1	1	0	0	0	0	0	0	0	0	0	0	2	60	1.78	1	1	4	3	4	3	4	3	4	4	4	34	5	5	5	5	5	3	2	5	4	4	2	5	5	4	59	2	1	3
EPS	0	2	2	2	1	0	0	0	0	0	0	0	0	1	0	2	2	80	1.7	1	1	3	3	4	4	4	4	4	3	3	33	5	5	5	4	3	3	4	3	5	4	4	4	3	2	54	1	1	3
EPS	0	2	1	1	1	1	0	0	0	0	0	0	0	0	1	3	2			2	3	3	3	3	3	4	3	3	3	4	32	5	5	5	5	5	4	4	5	4	4	4	4	5	3	62	2	2	2
EPS	1	2	4	1	1	1	0	0	0	0	0	0	0	1	1	2	2	51	1.52	2	4	4	3	3	3	4	4	4	4	3	36	5	4	5	5	5	5	3	5	4	5	4	5	5	3	63	2	1	3
EPS	0	2	2	1	1	0	0	0	0	0	0	0	0	1	1	1	3	60	1.78	2	3	3	3	3	4	4	4	4	4	4	36	5	4	4	5	5	5	4	5	4	5	4	4	5	3	62	1	1	3
EPS	1	2	3	1	1	1	0	0	0	0	0	0	0	0	1	2	0		1.64	2	3	3	4	4	3	2	3	4	3	3	32	4	4	5	5	5	5	3	1	3	5	4	5	4	1	54	3	2	2
si	1	1	1	1	1	1	0	0	0	0	0	0	0	1	0	2	2	54	1.62	2	1	4	4	3	4	3	3	4	3	4	33	4	5	5	4	4	5	5	5	4	5	4	4	5	2	61	2	1	2
si	0	1	1	1	1	1	0	0	1	0	0	0	0	1		2	2	66	1.58	1	1	3	3	2	4	2	3	4	3	2	27	4	5	4	5	3	2	5	2	5	5	5	3	5	1	54	2	1	2
si	0	1	1	3	1	1	0	0	0	0	0	0	0	1	0			41	1.58	2	3	3	4	3	4	2	4	3	4	3	33	4	5	5	4	4	5	4	5	3	4	3	3	2	4	55	2	1	3
si	0	1	1	3	1	1	0	0	0	0	0	0	0	0	1	2	4	46	1.5	2	2	2	3	3	4	2	2	2	3	4	27	4	3	3	4	3	4	1	3	4	3	3	3	3	4	45	2	3	2
si	1	1	1	3	1	1	0	0	0	0	0	0	0	0	1	1	1	58	1.62	2	2	4	3	3	3	3	3	4	3	3	31	5		5	5	5	5	3	2	3	4	4	4	5	1	51	2	2	2
si	0	1	1	1	1	0	0	1	1	0	0	0	0	1	1			59	1.59	2	3	4	3	2	3	2	2	4	3	3	29	4	5	4	4	5	4	5	4	4	4	4	5	4	3	59	2	1	3
si	0	1	1	3	1	1	0	0	1	0	0	0	0	0	1	3	3	40	1.48	3	1	4	3	2	2	3	1	4	3	2	25	1	2	4	3	1	5	4	1	3	2	1	2	5	4	38	2	2	1
si	1	1	4	1	0	1		0	0	0	0	0	0	1							1	3	4	1	1	1	2	2	1	1	17	4	5	1	1	2	5	1	2	3	1	2	3	5	1	36	3	3	1
si	0	1	1	1	1	1	0	0	0	0	0	0	0	1	0	0	3	48	1.6	2	2	3	4	1	2	3	3	2	4	4	28	4	3	3	2	2	3	4	1	2	3	4	3	3	2	39	3	2	2
si	1	1	1	3	0	1	0	0	1	0	0	0	0	1	0	1	1	40	1.57	2	2	4	4	4	2	1	4	4	2	2	29	3	3	4	4	4	4	4	4	3	3	2	3	4	2	47	2	1	2
si	1	1	1	1	1	1	0	0	0	0	0	0	0	1	0	3	4	42.7	1.5	2	1	2	2	1	2	1	3	2	2	2	18	3	5	5	4	4	4	4	2	3	5	3	4	5	2	53	2	2	2
si	0	1	1	1	1	1	0	0	0	0	0	0	0	0	1			47	1.55	2	2	3	2	2	4	3	3	2	1	3	25	4	5	5	4	5	3	4	4	5	4	4	3	4	3	57	1	1	2
si	1	1	1	3	1	1	0	0	0	0	0	0	0	1	0	2	3	42	1.51	1	1	4	3	3	4	4	3	3	3	4	32	4	5	5	5	5	5	5	5	5	5	5	4	5	4	67	2	1	3
si	0	1	1	3	1	1	0	0	0	0	0	0	0	1	0	1	3	35	1.43	2	2	2	1	3	3	2	2	2	3	3	23	4	4	3	4	5	4	4	3	2	4	5	4	5	3	54	3	2	2
si	0	1	3	3	1	0	0	0	0	0	0	0	0	1	0	3	3	57	1.72	3	4	2	4	4	4	4	4	2	4	4	36	5	5	5	5	5	5	5	5	5	5	5	5	5	2	67	1	1	2
si	1	1	2	3	1	1	0	0	0	0	0	0	0	0	1	4	3	38		1	3	4	4	4	4	3	3	4	4	3	36		4	5	4	4	5	5	3	4	5	4	4	4	3	54	1	1	2
si	1	1	0		1	1	0	0	0	0	0	0	0	0	0	3	4	55	1.5	3	4	3	4	4	3	3	3	3	3	3	33	3	4	4	2	3	5	3	2	3	5	4	4	4	3	49	2	1	2
si	1	1	1	1	1	1	0	0	0	0	0	0	0	0	1	4	4	63	1.62	2	3	4	3	3	4	2	3	3	2	3	30	4	4	5	4	5	3	4	4	5	4	4	4	3	4	57	2	2	3
si	1	1	1	2	1	1	0	0	0	0	0	0	0	1	0	3	3	57	1.65	2	3	2	3	3	3	2	2	2	2	2	24	3	5	4	4	5	5	4	4	5	4	3	2	4	4	56	2	2	2
si	1	1	1	3	1	1	0	0	0	0	0	0	0	0	1	3	4	43	1.58	1	3	3	3	3	3	2	3	3	2	4	29	4	4	4	3	3	4	4	4	4	5	4	4	4	3	54	2	1	2
si	1	1	1	3	1	1	0	0	0	0	0	0	0	1	0	3	4	44.6	1.6	1	3	3	3	3	3	2	3	3	2	4	29	4	4	4	3	3	4	4	4	4	5	4	4	4	3	54	1	1	2
si	1	1	1	3	1	1	0	0	0	0	0	0	0	1	0	3	3	40	1.45	2	2	2	3	1	2	3	3	3	3	3	25	3	3	4	5	5	4	5	1	4	5	5	5	5	3	57	1	2	2
si	1	1	1	3	1	1	0	0	0	0	0	0	0	1	0	4	4	45	1.6	1	3	3	4	2	3	2	3	4	4	3	31	4	4	5	5	5	4	4	3	3	3	4	5	5	3	57	2	1	2
si	1	1	0		1	1	0	0	0	0	0	0	0	0	0	2	3	45	1.51	1	4	3	2	2	3	3	2	3	2	3	27	4	5	3	4	4	2	4	2	4	2	5	5	4	3	51	2	2	2
si	1	1	1	3	1	1	0	0	0	0	0	0	0	1	0	2	2	46	1.45	1	4	4	3	2	3	1	3	4	2	3	29	1	4	5	4	5	4	5	4	5	5	4	4	5	1	56	1	1	3
si	0	1	2	1	1	0	0	0	0	0	0	0	0	1	1	2	2	60	1.6	2	2	2	3	3	2	2	3	3	2	2	24	4	2	3	4	5	3	2	1	1	2	1	3	5	1	37	2	3	1
si	0	1	2	3	1	1	0	0	0	1	0	0	1	1	0	2	3	45	1.52	2	3	4	3	2	3	3	3	4	3	4	32	5	2	3	4	4	2	1	2	2	3	5	5	5	4	47	3	2	3
si	1	1	1	3	1	1	0	0	1	0	0	0	0	0	1	2	3	37	1.5	1	3	3	4	4	3	2	2	4	2	1	28	4	5	5	3	1	5	4	2	3	4	3	2	1	2	44	3	2	1
si	0	1	1	3	1	1	0	0	0	0	0	0	0	0	1	2	3	80	1.8	2	4	4	3	3	4	4	3	4	4	4	37	5	5	5	4	4	5	5	5	5	5	5	5	5	5	68	1	1	2
si	1	1	1	1	1	1	0	0	0	0	0	0	0	0	1	3	3	50	1.65	2	3	3	3	3	3	3	3	4	3	3	31	5	4	5	5	4	4	4	4	4	5	4	5	4	1	58	1	1	3
si	0	1	3	3	1	0	0	0	0	0	0	0	0	0	0		2	70	1.7	2	3	2	3	4	3	3	3	3	2	3	29	4	4	4	3	5	4	5	4	4	4	3	4	4	4	56	2	1	3
si	1	1	0		1	1	0	0	0	0	0	0	0	0	0	1	1	60	1.62	1	2	4	3	4	3	3	3	4	2	4	32	4	4	4	5	5	4	4	5	4	3	4	5	3	3	57	2	2	3
si	0	1	1	1	1	1	0	0	0	0	0	0	0	0	1	3	3	67	1.65	2	4	3	3	3	3	3	3	3	4	2	31	4	5	5	4	4	5	4	5	5	5	4	5	5	4	64	1	1	3
si	0	1	1	3	1	1	0	0	0	0	0	0	0	1	0	3	4	41	1.6	1	1	4	4	3	4	3	3	3	4	4	33	5	5	4	4	3	4	5	5	5	4	5	4	3	5	61	2	1	3
si	1	1	1	1	1	1	0	0	0	0	0	0	0	1	0	1	2	50	1.56	1	3	4	3	3	3	2	3	2	3	3	29	3	5	5	4	4	4	5	5	3	4	4	3	5	4	58	2	2	2
si	0	1	2	3	1	1	0	0	0	0	0	0	0	1	0	2	3	47	1.67	2	4	4	3	3	3	3	3	4	4	3	34	5	4	3	3	5	5	4	4	3	5	4	4	5	4	58	2	2	3
si	1	1	1	1	1	1	0	0	0	0	0	0	0	0	1	3	4	50	1.63	2	4	4	3	4	4	3	3	4	3		32	5	5	4	4	3	5	5	3	4	4	4	4	4	4	58	2	2	3
si	0	1	1	3	1	1	0	0	0	0	0	0	0	1	0	2	2	45	1.55	3	3	4	2	3	4	1	3	4	4	3	31	3	3	3	3	2	4	5	3	3	1	5	3	3	3	44	3	2	2
si	1	1	1	3	1	1	0	0	0	0	0	0	0	0	1	2	3	40	1.5	2	2	3	4	3	3	2	3	3	3	4	30	4	4	4	3	3	5	3	3	4	5	3	5	3	3	52	2	1	2
si	1	1	1	3	1	1	0	0	0	0	0	0	0	0	1	2	2	40	1.6	2	3	3	3	3	3	3	3	3	2	2	28	5	5	4	3	5	3	3	3	5	5	3	4	5	3	56	1	1	3
si	1	1	1	1	1	1	0	0	0	0	0	0	0	1	0	1	3	39	1.5	2	4	4	4	4	4	2	4	2	1	3	32	5	4	5	5	5	5	5	2	5	5	5	5	5	2	63	2	3	1
si	0	1	0		1	1	0	0	0	0	0	0	0	0	0	1	2	40	1.5	2	3	4	4	4	4	3	4	4	3	4	37	4	3	3	4	5	5	2	2	4	4	5	5	5	1	52	2	2	2
si	0	2	1	3	1	1	0	0	0	0	0	0	0	1	0	4	4	50	1.58	1	2	4	4	3	4	3	4	4	4	3	35	4	4	5	5	4	5	5	4	5	5	4	4	4	3	61	1	2	3
si	0	2	1	1	1	1	0	0	0	0	0	0	0	0	1	3	3	40	1.45	2	2	3	3	1	2	2	2	4	3	2	24	3	3	4	3	2	2	2	3	3	4	5	3	3	2	42	1	1	2
si	1	2	1	1	1	1	0	0	0	0	0	0	0	1	0	2	3	53	1.65	2	3	4	3	2	3	3	2	4	4	4	32	4	5	5	4	4	5	4	5	5	3	4	4	4	4	60	3	3	2
si	0	2	4	1	1	0	0	1	0	0	0	0	0	0	1			52	1.76	2	3	4	4	2	4	3	3	4	2	3	32	4	5	4	3	5	3	4	4	3	5	5	3	3	5	56	2	1	2
si	1	2	1	1	1	1	0	0	0	0	0	0	0	0	1	3	3	53	1.62	2	3	4	3	3	4	4	3	3	3	3	33	4	4	5	4	5	3	2	3	3	4	3	2	3	3	48	2	2	2
si	1	2	1	1	1	1	0	0	0	0	0	0	0	0	1	3	3	65	1.69	1	1	2	2	3	3	3	3	3	3	3	26	4	4	5	4	3	5	3	3	4	4	4	5	5	4	57	1	1	2
si	0	2	1	1	1	1	0	0	0	0	0	0	0	0	1	2	2	48	1.68	1	3	4	3	3	4	3	3	4	3	3	33	3	4	5	3	4	5	3	2	3	4	3	4	3	4	50	2	2	1
si	1	2	0		1	1	0	0	0	0	0	0	0	0	0	2	4	41	1.53	2	2	3	2	2	3	2	2	3	4	3	26	4	5	4	3	2	1	2	2	2	2	2	2	2	2	35	2	3	1
si	1	2	0	1	1	0	0	0	0	0	0	0	0	0	0	1	3	45	1.6	2	2	2	2	3	3	2	2	3	3	1	23	4	3	4	4	3	5	4	3	3	4	2	4	5	3	51	2	2	2
si	1	2	1	3	1	1	0	0	0	1	0	0	0			2	1	35	1.55	2	3	4	3	4	3	2	3	3	3	3	31	3	4	5	4	4	5	5	5	5	3	3	5	2	4	57	2	2	2
si	0	2	0		1	1	0	0	0	0	0	0	0	0	0	4	3	42	1.6	1	4	4	3	4	3	2	4	4	3	4	35	5	5	5	5	5	5	5	5	5	5	5	5	5	4	69	1	2	3
si	0	2	0	1	1	0	0	0	0	0	0	0	0	0	0	1	2	63	1.76	2	3	4	3	3	3	3	3	4	3	2	31	5	4	4	5	5	4	3	4	5	5	5	4	5	5	63	2	1	2
si	1	2	1	1	0	1	0	0	1	1	0	0	0			3	4	63	1.66	2	2	4	3	3	4	3	3	4	2	4	32	5	4	4	4	5	4	3	4	5	5	5	5	5	4	62	2	2	2
si	1	2	1	1	1	1	0	0	0	0	0	0	0	1	0	2	4	49	1.63	2	4	4	3	4	3	4	4	3	4	4	37	4	5	5	5	4	4	5	4	5	5	4	4	5	4	63	1	1	2
si	0	2	1	3	1	1	0	0	0	0	0	0	0	1	0	3	2	43		1	3	3	4	4	4	3	3	3	4	3	34	4	4	4	3	4	4	4	4	4	4	4	4	5	3	55	1	1	2
si	0	2	1	1	1	1	0	0	0	0	0	0	0	1	0	3	3	45	1.68	2	4	3	3	3	4	3	3	4	3	3	33	4	4	5	4	4	4	4	4	3	4	4	4	4	3	55	2	2	2
si	0	2	0													3	3	69	1.7	2	3	2	2	3	3	3	3	2	2	2	25	4	3	3	2	3	3	2	3	2	3	2	3	2	2	37	2	2	2
si	1	1	1	3	1	1	0	0	0	0	0	0	0	1	0	3	3	48	1.67	2	3	3	4	2	2	2	3	3	4	3	29	4	5	4	4	5	5	2	2	4	3	4	4	5	4	55	2	2	2
si	1	1	3	1	1	0	0	0	0	0	0	0	0	0	1	1	3	60	1.6	2	2	3	4	3	4	2	2	3	3	2	28	5	3	3	5	4	4	2	2	5	4	5	4	5	2	53	2	1	2
si	1	1	1	3	1	1	0	0	0	0	0	0	0	0	1	2	3	41	1.58	2	2	4	4	4	3	2	2	4	4	4	33	4	2	5	5	5	1	1	3	2	3	1	2	5	1	40	3	3	2
si	1	1	1	3	1	1	0	0	0	0	0	0	0	0	1	1	3	60	1.6	2	2	3	4	3	4	2	2	3	2	2	27	5	3	3	5	4	4	2	2	5	4	5	4	5	2	53	2	1	2
si	1	1	1	3	1	1	0	0	0	0	0	0	0	1	0	3	3	48	1.62	2	3	3	4	2	2	2	3	3	4	3	29	4	5	4	4	5	5	2	2	4	3	4	4	5	4	55	2	2	2
si	1	1	2	3	1	1	0	0	1	1	0	0	1	0	1	4	2	46	1.58	1	2	4	4	2	4	3	2	4	3	3	31	5	5	4	5	4	3	3	4	4	5	5	5	4	2	58	3	2	3
si	1	1	1	3	1	1	0	0	0	0	0	0	0	1	0	2	2	62	1.66	1	3	4	4	4	4	3	3	4	3	3	35	4	5	4	4	5	3	5	4	5	4	5	4	5	2	59	2	1	2
si	0	1	0		1	1	0	0	0	0	0	0	0	0	0	3	4	54	1.6	1	3	4	3	3	3	3	4	4	4	4	35	4	5	4	5	5	5	3	4	4	4	3	4	5	4	59	2	1	2
si	1	1	2	3	1	1	0	0	0	0	0	0	0	1	0	4	4	42	1.46	1	3	4	3	3	3	2	3	3	3	3	30	4	4	4	4	5	5	2	3	3	4	3	3	4	3	51	1	1	2
si	1	1	1	3	1	1	0	0	0	0	0	0	0	1	0	1	1	48	1.58	2	3	4	4	2	2	3	2	3	2	3	28	4	4	4	3	4	3	3	3	4	3	3	4	4	3	49	2	1	2
si	1	1	1	3	1	1	0	0	0	0	0	0	0	0	1	1	3	53	1.55	2	3	4	4	3	2	3	2	4	1	3	29	4	4	5	5	5	3	2	4	4	5	3	5	4	3	56	2	1	1
si	0	1	1	3	1	1	0	0	0	0	0	0	0	1	0	1	1	70	1.68	2	4	3	3	2	2	3	3	2	3	4	29	3	4	4	3	3	3	2	1	5	4	3	3	4	2	44	2	2	3
si	1	1	1	2	1	1	0	0	0	0	0	0	0	0	1	1	2	45.5	1.64	2	3	4	4	3	3	3	2	3	2	2	29	4	4	4	4	4	4	4	3	4	4	3	4	3	3	52	2	1	3
si	0	1	1	3	1	1	0	0	0	0	0	0	0	1	0	3	1	40	1.59	1	2	4	3	1	3	2	3	4	3	4	29	3	4	5	5	4	5	5	4	3	3	4	4	4	2	55	2	1	3
si	1	1	1	1	1	1	0	0	0	0	0	0	0	0	1			50	1.65	2	3	3	3	3	3	2	3	3	3	3	29	5	3	4	4	5	2	4	3	4	3	5	4	5	3	54	2	1	2
si	0	1	1	3	1	1	0	0	0	0	0	0	0	1	0	4		60	1.72	2	3	4	3	4	3	3	2	3	3	2	30	4	4	3	3	5	3	5	2	3	4	4	4	4	3	51	2	1	3
si	0	1	0		1	1	0	0	0	0	0	0	0	0	0	3	3	45	1.6	2	3	4	4	3	3	3	3	4	4	3	34	4	5	4	4	5	5	2	2	4	5	5	3	5	4	57	2	1	3
si	1	1	1	1	1	1	0	0	0	0	0	0	0	0	1	3	4	53	1.6	1	2	4	3	3	3	2	3	3	3	3	29	4	4	4	4	5	3	4	2	4	3	5	5	3	3	53	2	2	2
si	0	1	0		1	1	0	0	0	0	0	0	0	0	0	4	3	36	1.4	1	3	4	4	4	4	4	4	4	4	4	39	5	5	5	5	5	5	5	5	5	5	5	5	5	5	70	1	1	3
si	0	1	2	1	1	1	0	0	0	0	0	0	0	1	1	3	2	43		2	3	3	3	4	3	4	4	4	4	3	35	4	1	5	4	5	4	4	4	5	4	4	4	4	4	56	1	1	3
si	1	1	1	1	1	1	0	0	0	0	0	0	0	0	1	4	2	36		1	3	3	3	2	2	3	2	4	2	2	26	5	3	4	4	5	4	4	4	5	4	4	4	5	2	57	2	1	2
si	1	1	1	1	1	1	0	0	0	0	0	0	0	0	1	1	1	40	1.5	2	2	3	4	3	4	3	4	4	4	3	34	5	4	5	4	5	5	5	3	4	5	4	4	4	4	61	1	1	2
si	0	1	1	3	1	1	0	0	0	0	0	0	0	0	1	2	3	39	1.57	2	3	2	4	4	2	4	3	3	2	4	31	4	3	1	2	3	4	1	3	2	3	4	3	3	3	39	1	1	2
si	1	1	1	1	1	1	0	0	0	0	0	0	0	1	0	1	2	48	1.55	1	3	4	3	3	4	3	3	4	3	3	33	5	4	4	4	4	4	4	4	4	4	4	4	5	3	57	2	2	2
si	1	1	1	1	1	1	0	0	0	0	0	0	0	1	0	4	1	54	1.6	2	3	4	3	2	3	2	3	4	2	2	28	5	4	4	5	4	4	4	4	5	4	5	4	5	2	59	2	1	2
si	1	1	1	1	1	1	0	0	0	0	0	0	0	1	0	3	3	70	1.6	2	1	3	3	4	3	3	3	3	3	3	29	4	3	4	3	5	4	4	5	5	5	3	4	4	2	55	2	1	2
si	1	1	2	2	1	1	0	0	0	0	0	0	0	1	1			40		1	3	2	4	3	4	2	3	2	3	2	28	4	4	5	4	5	5	5	4	4	5	4	5	5	3	62	1	1	3
EPS	1	1	1	3	1	1	0	0	0	0	0	0	0	0	1	4	4	42	1.6	1	3	4	3	2	3	3	3	4	3	4	32	5	4	4	5	5	3	2	3	4	4	5	5	3	3	55	2	1	2
EPS	1	1	1	1	1	1	0	0	0	0	0	0	0	0	1	2	2	41	1.46	2	3	4	3	2	3	2	2	3	2	3	27	4	5	4	5	5	5	5	5	5	4	4	4	5	3	63	2	1	2
EPS	0	1	0		1	1	0	0	0	0	0	0	0	0	0	2	3	50	1.6	2	2	3	3	4	4	3	2	4	4	3	32	5	4	5	4	3	2	3	2	4	3	3	3	5	3	49	2	1	2
EPS	0	1	1	3	1	0	0	1	0	0	0	0	0	0	0	2	4	54	1.6	1	4	4	2	4	4	3	4	4	3	4	36	4	5	4	3	4	5	4	3	2	4	4	4	4	3	53	1	1	2
EPS	1	1	2	1	1	1	0	0	0	0	0	0	0	0	1	3	3	50	1.56	2	1	3	2	2	2	1	2	3	2	2	20	4	3	4	2	4	2	2	3	4	2	4	3	4	3	44	2	2	1
EPS	1	1	1	1	1	1	1	1	0	0	0	0	0	0	1			53	1.57	2	2	2	3	3	4	2	3	2	3	2	26	4	4	4	4	3	4	3	2	4	3	3	3	4	3	48	2	2	2
EPS	0	1	1	1	1	1	0	0	0	0	0	0	0	1	0	2	3			2	2	3	3	2		2	2	3	3	2	22	3	3	4	3	2	4	3	2	3	4	4	3	5	2	45	1	2	2
EPS	1	1	0		1	1	0	0	0	0	0	0	0	0	0	2	2	49	1.5	2	3	4	2	2	3	2	2	4	3	3	28	3	2	4	3	3	2	3	3	3	2	3	3	3	2	39	2	1	2
EPS	1	1	1	1	1	1	0	1	0	0	0	0	0	1	0	3	4	48	1.6	2	2	3	3	2	3	3	2	4	3	3	28	4	4	4	3	4	4	3	3	5	3	3	3	4	2	49	1	1	2
EPS	0	1	3	3	1	1	0	0	0	0	0	0	0	0	0		2		1.52	1		3	3	2	3	2	3	4	3	3	26	3	3	5	5	4	3	3	2	3	2	3	2	3	2	43	2	1	2
EPS	0	1	0		1	1	0	0	0	0	0	0	0	0	0	3	4	45	1.55	2	3	4	2	3	2	3	2	3	3	3	28	4	4	4	4	4	2	4	4	3	4	3	3	4	3	50	2	1	2
EPS	1	1	2	2	1	1	0	0	0	0	0	0	0	0	1	2	2	70	1.65	2											0															0	2	1	2
EPS	1	1	1	1	1	1	0	0	0	0	0	0	0	0	1	1	4	42	1.6	1	2	4	4	4	4	4	4	4	4	4	38	5	5	5	5	5	5	5	5	5	5	5	5	5	5	70	2	1	3
EPS	0	1	1	1	1	1	0	0	0	0	0	0	0	0	1	3	3	40	1.4	1	4	4	2	3	3	2	3	4	3	4	32	5	5	5	5	4	5	4	5	5	5	4	5	5	5	67	2	1	3
EPS	0	2	1	3	1	1	0	0	0	0	0	0	0	0	1	4	4	46	1.6	2	3	3	4	4	3	3	4	3	2	3	32	4	5	4	4	4	4	4	3	3	4	4	4	5	4	56	1	1	3
EPS	0	2	1	3	1	1	0	0	0	0	0	0	0	0	1		3	42	1.6	1	2	3	3	4	3	3	3	3	3	3	30	4	4	4	4	5	5	4	4	4	4	5	5	4	2	58	2	2	3
EPS	1	2	2	1	1	1	0	0	0	0	0	0	1	1	0	3	2	47	1.72	1	2	3	3	2	3	2	4	4	3	2	28	4	4	5	5	5	2	3	3	5	3	5	4	5	3	56	2	1	2
EPS	1	2	1	3	1	1	0	0	0	0	0	0	0	1	0	4	4	55	1.65	2	2	3	2	3	3	3	3	3	2	3	27	4	4	4	4	3	3	3	3	4	4	3	3	4	2	48	2	1	2
EPS	1	2	1	3	1	1	0	0	0	0	0	0	0	1	0		4	55	1.6	2	3	4	2	2	3	2	3	4	3	3	29	4	4	4	5	4	4	4	3	2	4	4	3	5	4	54	1	1	2
EPS	0	2	1	3	1	1	0	0	0	0	0	0	0	0	1	1	1	54	1.6	2	2	3	4	2	3	2	3	3	2	2	26	4	4	5	3	3	2	1	1	3	2	3	3	4	2	40	1	1	2
EPS	1	2	1	3	1	1	0	0	1	0	0	0	0	0	1	2	2	53	1.6	2	3	3	2	2	2	2	1	3	3	3	24	4	5	5	4	5	3	4	5	3	5	4	4	4	5	60	2	2	2
EPS	1	2	1	1	1	1	0	0	0	0	0	0	0	0	0	1	2	45	1.7	2	3	3	3	4	3	3	3	4	3	2	31	4	5	4	3	4	3	3	2	4	2	3	4	5	3	49	1	1	2
EPS	0	2	1	1	1	1	0	0	0	0	0	0	0	0	0	3	4	52	1.7	2											0															0
EPS	1	2	1	3	1	1	0	0	0	0	0	0	0	1	0	1	1	42	1.58	2	2	4	2	2	3	2	2	4	4	3	28	4	5	5	5	5	3	4	2	5	4	4	4	5	3	58	3	2	2
EPS	1	2	4	2	1	1	0	0	0	0	0	0	0	1	1	2	2	65	1.57	2	1	4	3	4	4	3	4	4	4	2	33	5	5	3	4	5	5	1	5	5	5	3	5	5	1	57	3	2	3
EPS	0	2	1	3	1	1	0	0	0	0	0	0	0	1	0	3	3	55	1.7	2	4	3	3	2	2	2	1	1		3	21		2	3	3	3	1	1	1	2	3	1	3	3	3	29	2	2	2
EPS	0	2	1	3	1	1	0	0	1	1	0	0	0	0	1	1	1	60	1.62	2	4	3	3	3	3	3	3	4	3	2	31	4	3	4	4	4	3	3	2	3	3	3	4	4	2	46	2	2	2
EPS	1	2	2	2	1	0	0	0	0	0	0	0	0	1	1	4	4			1	4	4	3	3	3	4	4	4	4	4	37	4	5	4	4	4	3	3	3	3	3	4	3	5	3	51	1	1	3
EPS	0	2	1		1	1	0	0	0	0	0	0	0	0	1	2	3	60	1.76	2	2	3	3	2	3	2	3	4	3	3	28	3	3	3	4	4	3	2	2	4	5	3	4	4	3	47	2	1	2
EPS	1	2	1	1	1	1	0	0	0	0	0	0	0	0	1	1	1	52	1.65	1	3	4	3	2	2	2	2	3	3	3	27	5	4	4	4	3	4	4	3	4	4	4	4	5	1	53	1	1	2
EPS	0	2	4	2	1	0	0	1	0	0	0	0	0	1	1	3	2	35	1.37	1	4	4	3	4	4	2	4	4	2	2	33	4	3	5	5	5	2	5	4	5	5	5	4	5	4	61	2	1	2
EPS	0	2	1	1	1	1	0	0	0	0	0	0	0	1	0	3	4	39	1.55	1	4	4	4	3	4	3	4	4	3	4	37	5	5	5	4	5	4	3	2	5	4	3	4	5	2	56	1	1	3
EPS	1	2	1	3	1	1	0	0	0	0	0	0	0	0	1	2	2	59	1.6	1	3	3	3	2	3	3	3	4	4	3	31	4	3	4	4	4	3	2	3	4	3	2	3	4	3	46	2	1	2
EPS	0	2	1	1	1	1	0	0	0	0	0	0	0	0	1	2	4	55	1.65	1	3	2	1	3	3	3	3	3	4	4	29	5	5	5	3	5	2	1	2	5	5	3	4	4	1	50	2	2	1
EPS	0	2	0		1	0	0	0	0	0	0	0	0	0	0	2	4	56	1.67	1	3	4	3	4	4	4	3	4	3	4	36	4	4	5	5	5	2	5	5	4	3	3	5	5	4	59	2	2	2
EPS	0	2	1	1	1	1	0	0	0	0	0	0	0	1	0	3	3	65	1.67	1	3	4	3	4	4	4	3	4	3	4	36	4	4	5	5	5	2	5	5	4	3	3	5	5	4	59	2	1	3
EPS	1	2	1	3	1	1	0	0	0	0	0	0	0	1	0	2	4	54	1.68	1	3	4	3	3	3	3	3	3	3	3	31	4	5	5	5	5	5	4	4	5	4	4	4	5	3	62	2	2	2
EPS	0	2	1	1	1	1	0	0	0	0	0	0	0	0	1	2	4	56	1.84	2	3	4	4	3	3	2	3	4	3	2	31	4	5	5	4	5	4	3	4	3	4	5	4	5	3	58	3	2	3
EPS	0	2	2	3	1	1	0	0	0	0	0	0	0	1	0	4	4	48	1.6	1	3	4		4	4	3	4	3	3	3	31	4	5	4	5	4	4	3	4	4	4	5	5	5	4	60	2	1	3
EPS	0	2	1	1	1	1	0	0	0	0	0	0	0	1	0	3	3	60	1.7	2	3	4	3	3	4	2	3	3	4	3	32	4	4	4	3	1	2	3	2	3	4	4	4	3	2	43	1	1	2
EPS	0	1	1	3	1	0	0	0	0	0	0	0	0	0	1	2	3	38	1.55	2	2	4	4	3	3	3	3	4	3	3	32	4	4	5	5	3	2	4	3	5	5	4	4	4	3	55	1	1	2
EPS	0	1	3	3	1	1	0	0	0	0	0	0	0	1	0	3	3	43	1.58	1	3	4	2	3	2	2	3	3	3	3	28	4	5	4	4	3	4	4	2	3	4	4	3	5	2	51	2	1	2
EPS	0	1	1	1	1	1	0	0	0	0	0	0	0	0	1			42		2	2	3	4	4	3	2	4	3	3	2	30	5	4	4	4	3	5	2	4	5	4	4	3	4	2	53	1	1	2
EPS	0	1	2	3	1	1	0	0	0	0	0	0	0	1	0	4	4	40	1.7	2	2	4	3	3	3	2	2	4	3	2	28	4	4	5	5	5	5	2	2	5	5	4	4	3	4	57	1	1	2
EPS	1	1	0		1	0	0	1	0	0	0	0	0	0	0	4	4	49	1.53	3	3	4	3	3	3	3	2	4	4	4	33	5	5	5	5	5	3	2	5	3	5	4	4	5	2	58	1	3	2
EPS	1	1	2	3	0	1	0	0	0	0	0	0	0	0	0	1	4	42	1.63	1	3	3	3	4	3	2	3	3	3	3	30	4	5	5	4	4	5	2	3	3	5	3	4	4	1	52	2	2	2
EPS	1	1	1	1	1	1	0	0	0	0	0	0	0	0	1	3	4		1.68	2	2	4	3	3	3	1	2	2	3	1	24	5	5	3	3	3	4	4	1	2	4	3	5	5	3	50	1	1	2
EPS	0	1	1	3	1	0	0	0	0	0	0	0	0	1	0	1	2	68	1.7	2	1	4	3	3	4	3	3	4	3	3	31	5	5	4	4	5	5	4	3	4	4	5	4	5	2	59	1	2	2
EPS	1	1	1	1	1	1	0	0	0	0	0	0	0	1	0	1	3	33	1.4	2	2	4	3	3	2	2	2	3	3	3	27	4	2	4	3	4	4	4	4	5	4	4	4	5	3	54	2	1	3
EPS	0	1	2	3	1	1	0	0	1	0	0	0	0	1	0	3	3	36	1.46	1	2	4	4	2	3	3	3	3	3	2	29	5	5	5	5	4	4	5	1	4	5	5	5	4	1	58	3	2	2
EPS	1	1	1	3	1	1	0	0	0	0	0	0	0	1	0	4	3	36	1.5	1	3	3	3	4	3	2	3	3	4	3	31	4	5	4	4	4	3	3	3	4	3	3	3	4	3	50	2	2	2
EPS	0	1	1	3	1	1	0	0	0	0	0	0	0	0	1	4	4	45	1.6	1	3	3	3	4	3	3	3	3	2	2	29	4	4	5	4	4	4	5	4	3	4	3	4	3	2	53	1	1	2
EPS	1	1	1	3	1	1	0	0	0	0	0	0	0	0	1	2	3	46	1.6	2	3	4	3	2	3	2	2	4	3	2	28	4	5	4	3	4	5	2	2	5	5	3	3	4	2	51	2	1	2
EPS	0	1	0		1	1	0	0	0	0	0	0	0	0	0	1	1	60	1.56	2	4	2	4	3	3	2	2	4	4	3	31	4	5	5	4	5	3	3	4	5	5	4	3	4	1	55	1	1	2
EPS	0	1	2	2	1	0	0	0	0	0	0	0	0	1	0	0	1	50	1.5	1	1	2	4	4	3	2	3	3	4	4	30	3	4	5	5	5	5	5	5	4	5	4	5	5	2	62	1	1	3
EPS	0	1	1	3	1	1	0	0	0	0	0	0	0	0	1	2	2	60	1.56	1	4	3	2	4	4	3	3	3	2	1	29	3	4	5	5	5	5	3	3	5	4	2	2	5	3	54	1	1	2
EPS	1	2	0													1	4	53	1.68	1	2	3	3	2	3	2	2	2	2	2	23	4	4	5	5	3	5	4	2	2	2	3	2	3	2	46	3	3	1
EPS	1	2	1	1	1	0	0	1	0	0	0	0	0	1	0	2	4	44	1.6	2	3	4	4	3	3	2	3	3	4	3	32	4	4	4	4	5	5	3	4	5	4	4	4	4	3	57	2	2	2
EPS	1	2	1	3	1	1	0	0	0	0	0	0	0	1	0	3	3	46	1.6	1	3	4	3	2	3	4	3	4	3	2	31	4	2	2	4	4	2	1	3	5	1	5	3	5	1	42	3	2	1
EPS	1	2	2	3	1	1	0	0	0	0	0	0	0	0	1	2	2	50	1.6	1	3	4	3	3	3	2	2	4	3	3	30	5	5	4	5	5	4	4	4	5	4	5	5	5	4	64	2	1	2
EPS	0	2	0		1	1	0	0	0	0	0	0	0	0	0	3	2	60	1.73	2	3	3	4	2	3	3	3	3	2	2	28	4	3	4	3	5	2	3	4	4	3	5	3	2	4	49	2	3	3
EPS	1	2	1	1	1	0	0	0	1	1	0	0	0	1	0	1	3	60	1.7	2	3	4	3	3	4	3	3	3	3	3	32	4	4	5	4	4	4	4	4	3	4	3	3	5	4	55	1	1	3
EPS	1	2	1	3	1	1	0	0	1	0	0	0	0	0	1	3	3	55	1.62	2	3	2	3	3	3	2	2	3	2	3	26	4	5	4	4	3	3	4	4	2	3	4	2	4	3	49	2	3	2
EPS	0	2	0		1	1	0	0	0	0	0	0	0	0	0	2	2	65	1.75	2	3	3	2	3	4	3	3	3	3	2	29	4	5	5	3	3	2	5	3	5	5	4	3	4	3	54	1	1	2
EPS	1	2	2	1	1	1	0	0	1	1	0	0	0	1	1	4	4	50	1.65	2	2	3	2	1	1	1	2	4	2	2	20	5	4	4	3	2	1	2	2	3	3	4	4	4	2	43	2	2	2
EPS	0	2	2	1	1	1	0	0	0	0	0	0	0	1	0	3	3	56	1.72	1	4	3	3	2	4	2	3	3	3	2	29	5	5	5	4	4	5	4	4	3	5	4	5	5	5	63	1	1	3
EPS	1	2	1		1	0	0	0	0	0	0	0	0	0	1	2	2				3	2	4	2	3	2	4	3	2	2	27	5	4	4	3	5	5	4	5	3	4	4	4	3	3	56	2	1	2
EPS	1	2	1	3	1	1	0	0	0	0	0	0	0	1	0	2	3	46	1.63	2	3	3	3	3	3	3	3	3	3	4	31	5	5	5	4	5	4	4	4	4	4	4	5	5	4	62	1	1	2
EPS	1	2	0		1	0	0	0	1	0	0	0	1	0	0		4	70	1.66	2	2	3	2	3	3	2	3	3	3	2	26	3	4	3	2	4	5	3	4	2	4	3	3	5	2	47	2	3	1
EPS	0	2	1	3	1	1	0	0	0	0	0	0	0	0	1	3	3	50	1.6	2	3	4	3	2	3	2	2	4	3	3	29	5	5	4	4	3	2	2	2	4	4	3	3	4	2	47	2	1	2
EPS	0	2	1	1	1	1	0	0	0	0	0	0	0	0	0	1	1	50	1.45	2	2	3	3	3	3	3	2	3	3	3	28	4	5	4	4	4	4	2	2	5	4	4	3	4	4	53	2	1	2
si	0	1	1	3	1	1	0	0	0	0	0	0	0	0	1		1	53	1.66	1	2	3	4	4	3	2	4	4	3	3	32	5	5	5	5	5	5	5	5	5	5	5	5	5	5	70	1	1	2
si	1	1	2	1	1	1	0	0	0	0	0	0	0	1	1	2	2	37	1.49	2	3	4	5	2	2	3	2	3	3	4	31	4	5	5	4	3	3	5	4	5	4	5	2	3	4	56	1	1	2
si	1	1	1	3	1	0	0	0	0	0	0	0	0	0	1	1	1	38	1.53	2	3	3	3	2	3	2	2	3	3	2	26	5	4	4	4	4	2	2	4	2	3	4	4	4	4	50	2	3	1
si	1	1	0		1	1	0	0	0	0	0	0	0	0	0	2	2	39	1.5	3	3	4	4	2	2	3	4	4	2	3	31	5	5	4	4	5	5	3	3	5	2	4	5	5	3	58	2	2	3
si	0	1	0		1	1	0	0	0	0	0	0	0	0	0	2	4	50	1.61	2	2	4	1	3	3	3	3	4	4	3	30	4	5	4	5	4	4	2	3	4	4	3	4	5	3	54	2	1	2
si	0	1	1	1	1	1	0	0	1	0	0	0	0	1	0	3	4	63	1.65	2	3	3	4	2	3	3	4	4	3	2	31	5	5	5	4	5	4	3	3	3	4	4	3	4	3	55	1	1	2
si	1	1	2	1	1	1	0	0	0	0	0	0	0	0	1	3	3		1.6	3	3	4	3	3	3	3	4	3	2	4	32	4	4	4	4	4	2	3	4	3	2	3	4	4	4	49	2	2	2
si	1	1	1	3	1	1	0	0	0	0	0	0	0	0	1	2	3	50	1.6	2	2	4	3	2	3	3	3	3	3	3	29	3	5	5	5	5	4	5	4	5	4	5	4	4	3	61	2	3	2
si	0	1	2	1	1	1	0	0	0	0	0	0	0	1	1	4	4	40	1.55	3	2	4	3	3	4	3	2	4	3	4	32	5	5	4	5	5	3	1	4	5	1	3	5	5	3	54	3	1	2
si	0	1	1	1	1	1	0	0	0	0	0	0	0	1	0	1	3	40	1.55	2	2	4	3	3	3	3	2	4	3	2	29	5	5	5	4	5	3	1	4	5	1	3	5	5	4	55	2	1	2
si	0	1	2	3	1	1	0	0	0	0	0	0	0	1	1	4	3	50	1.7	2	3	3	2	4	2	3	2	3	4	3	29	5	4	5	3	5	3	3	2	2	3	3	3	3	4	48	2	2	2
si	1	1	2	1	1	1	0	0	0	0	0	0	0	1	1	2	2	65	1.7	3	2	3	2	1	3	1	2	3	2	3	22	4	4	3	2	2	4	3	4	3	3	4	3	3	4	46	3	1	2
si	1	1	2	2	1	0	0	1	0	0	0	0	0	0	1	3	2	50	1.65	2	2	3	2	2	2	2	2	3	3	2	23	5	5	5	4	5	4	3	5	3	4	4	4	5	2	58	2	1	1
si	1	1	1	1	1	1	0	0	0	0	0	0	0	0	1	1	3	61	1.69	2	3	3	3	3	3	4	3	3	4	4	33	4	5	4	4	4	3	3	4	5	4	4	4	5	4	57	2	1	3
si	1	1	4	2	1	1	0	0	0	0	0	0	0	1	1	2	3	47	1.65	1	2	3	3	3	2	1	2	3	1	2	22	4	3	1	3		5	3	4	2	5	3	2	4	2	41	3	3	2
si	1	1	2	1	1	1	0	0	0	0	0	0	0	1	1	3	2	32	1.4	2	3	2	3	4	3	2	2	4	3	3	29	3	5	4	4	3	3	4	2	3	4	3	5	5	3	51	2	2	2
si	1	1	1	1	1	1	0	0	0	0	0	0	0	1	0	3	2	43	1.43	1	3	3	4	1	2	1	3	2	3	2	24	4	5	3	4	3	5	4	5	4	4	3	4	5	2	55	2	2	1
si	1	1	1	1	1	1	0	0	0	0	0	0	0	1	0	1	3	46	1.61	1	3	4	2	3	3	2	2	3	2	3	27	5	4	5	4	5	4	4	4	4	3	4	5	5	4	60	1	1	2
si	1	1	1	3	1	1	0	0	0	0	0	0	0	1	0	2	2	60	1.63	2	3	2	3	4	4	4	3	4	4	3	34	5	5	5	4	4	4	4	3	4	5	5	3	5	4	60	1	1	2
si	0	1	1	1	1	1	0	0	0	0	0	0	0	1	0	2	1	48	1.55	1	2	2	2	3	2	3	3	2	3	2	24															0
si	0	1	1	1	1	1	0	0	1	1	0	0	0	1	0	2	4	65	1.72	1	3	4	2	4	3	4	4	4	3	3	34	5	5	4	4	3	5	5	4	3	5	4	3	4	5	59	2	1	3
si	1	1	1	1	1	1	0	0	0	0	0	0	0	0	1	3	4	39	1.5	1	3	3	4	2	4	2	3	2	3	2	28	4	5	3	4	3	4	3	5	4	4	3	4	5	2	53	2	1	2
si	1	2	2	1	1	1	0	0	0	0	0	0	0	1	1	2	1	49	1.7	1	2	4	3	3	3	4	3	3	2	2	29	5	4	4	3	5	4	3	4	4	3	4	4	5	2	54	2	1	3
si	0	2	1		1	1	0	0	0	0	0	0	0	1	0	1	0	78	1.75	3	2	4	3	3	3	1	2	4	2	2	26	5	5	5	4	1	5	3	1	1	2	1	3	2	3	41	2	1	2
si	1	2	1	3	1	1	0	0	0	0	0	0	0	0	1	2	4		1.56	2	4	3	4	4	4	3	4	4	3	3	36	5	4	3	5	4	2	2	1	4	3	4	4	5	5	51	3	2	2
si	0	2	1	1	1	1	0	0	0	0	0	0	0	1	0	3	1	60	1.7	2	4	4	3	3	4	2	4	3	4	4	35	4	5	4	5	2	3	2	1	3	5	4	5	5	3	51	1	1	3
si	0	2	1	1	1	1	0	0	0	0	0	0	0	1	0	2	3	64	1.74	2	3	4	2	2	3	3	2	3	3	3	28	3	4	4	4	4	2	1	3	2	4	3	2	2	2	40	2	1	2
si	0	2	1	1	1	1	0	0	0	0	0	0	0	1	0	1	4	63	1.8	2	3	3	3	4	4	3	3	3	4	3	33	4	4	4	4	3	4	5	4	4	4	4	4	4	2	54	2	1	2
si	1	2	1	1	1	1	0	0	0	1	0	0	0	1	0	2	3	55	1.55	2	4	3	4	3	4	3	3	4	3	3	34	5	5	5	4	4	3	5	5	2	4	5	5	5	1	58	2	2	2
si	0	2	1	3	1	0	0	0	0	0	0	0	0	1	0		2	78	1.76	2		4	3	3	4	2	3	4	4	4	31	5	4	5	5	4	5	1	3	2	3	4	4	5	1	51	1	1	2
si	1	2	1	1	1	1	0	0	0	0	0	0	0	1	0	3	4	40	1.55	2	3	4	2	3	2	2	2	4	3	2	27	5	4	4	4	2	3	4	1	2	5	4	3	4	3	48	2	1	2
si	0	2	1	3	1	0	0	1	0	0	0	0	0	0	1	1	3	52	1.65	2	3	4	2	3	3	2	3	4	1	2	27	4	5	3	3	4	3	1	2	3	5	4	4	5	2	48	2	1	2
si	1	2	1	1	1	1	0	0	0	0	0	0	0	1	0	2	2	50	1.57	2	3	3	3	4	4	3	3	3	3	4	33	5	4	4	4	4	3	2	3	4	5	5	4	4	3	54	1	2	3
si	1	2	0		1	0	0	0	0	0	0	0	0	0	0	1	1	59	1.6	2	2	4	3	4	3	4	2	3	2	2	29	4	5	4	4	4	5	4	3	5	4	5	4	4	3	58	2	1	2
si	1	2	1	1	1	1	0	0	0	0	0	0	0	0	1	3	3	55	1.57	1	4	3	3	3	4	3	3	4	4	4	35	4	5	5	4	5	5	3	4	5	4	3	4	4	4	59	2	1	2
si	1	2	1	3	1	1	0	0	0	0	0	0	0	1	0	4	1	46	1.54	1	4	4	4	3	3	2	3	4	3	3	33	5	5	5	3	3	4	3	3	4	3	4	5	5	1	53	2	1	2
si	1	2	0		1	1	0	0	0	0	0	0	0	0	0	3	4	49	1.62	1	4	4	4	3	3	2	3	4	3	3	33	5	5	5	3	3	4	3	3	4	3	4	5	5	1	53	2	1	2
si	0	2	1	3	1	1	0	0	0	0	0	0	0	1	0	4	4	60	1.75	2	3	4	3	4	3	2	3	4	4	4	34	5	5	5	3	4	3	3	3	5	4	2	5	5	4	56	2	2	2
si	1	2	2	1	1	0	0	1	0	0	0	0	0	0	1	2	2	55	1.53	1	2	3	4	3	3	1	2	4	2	3	27	5	5	5	3	3	5	3	2	3	3	4	4	4	1	50	2	2	2
si	0	2	0		1	1	0	0	0	0	0	0	0	0	0	2	2	50	1.68	1	2	3	2	2	3	3	2	3	2	3	25	4	3	2	3	4	3	2	3	2	4	3	2	3	4	42	2	3	1
si	0	2	0		1	1	0	0	1	0	0	0	0	0	0	4	3	62	1.64	1	4	3	2	4	4	2	2	3	1	4	29	5	5	3	4	2	5	2	1	1	4	4	4	5	3	48	2	1	2
si	0	2	0		1	0	0	0	0	0	0	0	0	0	0	3	3	38	1.5	1	3	4	3	3	3	3	3	4	3	3	32	4	5	4	5	5	4	3	4	4	4	4	5	4	3	58	2	2	2
si	0	2	1	1	1	1	0	0	0	0	0	0	0	1	0	2	4	52	1.5	1	3	3	3	3	3	3	3	3	3	3	30	5	4	5	4	4	4	2	3	4	4	3	3	5	4	54	2	2	2
si	0	2	1	1	1	0	0	0	0	0	0	0	0	0	1	2	3	65	1.72	2	2	4	4	2	2	3	3	4	2	2	28	5	5	3	3	4	3	3	4	3	4	3	3	3	3	49	2	1	2
si	0	2	3	1	1	1	0	0	1	1	0	0	1	1	0	0	0	54	1.53	3											0															0
si	1	2	2	2	1	1	0	0	0	0	0	0	0	1	0	3	4	53	1.71	2	2	4	3	1	2	3	2	3	3	4	27	5	2	4	4	5	4	2	5	5	4	3	3	5	2	53	2	2	2
si	1	2	2	2	1	1	0	0	1	0	0	0	0	1	1	2	2	56	1.57	1	4	4	3	3	4	3	3	4	3	3	34	4	4	3	4	5	4	4	3	4	4	4	4	5	4	56	2	2	2
si	1	2	1	3	1	1	0	0	0	0	0	0	0	0	1	1	3	40	1.56	2	2	3	2	2	3	3	2	4	2	2	25	4	4	5	4	5	5	4	3	4	4	4	4	5	3	58	2	2	1
si	1	2	0		1	1	0	0	1	1	0	0	0	0	0	4	4	65	1.59	2	4	3	3	3	3	2	2	3	2	2	27	2	4	4	4	2	2	3	4	4	1	2	2	1	3	38	2	3	1
si	1	2	2	2	1	1	0	0	0	0	0	0	0	1	0	2	2		1.63	2	3	3	3	3	3	4	3	3	3	3	31	4	4	5	4	3	4	3	3	4	4	4	3	5	4	54	2	2	3
si	1	2	1	3	1	1	0	0	0	0	0	0	0	0	1	2	4	53	1.6	2	4	3	3	2	2	1	3	3	2	1	24	5	4	2	3	2	3	2	2	3	5	4	3	4	3	45	2	3	2
si	1	2	1	1	1	1	1	1	0	0	0	0	0	0	1	1	1	45	1.55	2	3	2	3	2	3	2	2	3	4	3	27	4	4	5	4	4	5	5	4	3	4	4	4	5	3	58	3	2	1
si		2	1	1	1	1	0	0	0	0	0	0	0	1	0	1	3	48	1.53	1	3	4	3	4	3	2	3	2	3	2	29	5	5	5	4	4	4	5	5	5	4	5	4	5	4	64	2	2	2
si	1	2	1	1	1	1	0	0	0	0	0	0	0	0	1	3	3	65	1.68	2	4	3	3	2	3	3	2	3	3	3	29	4	5	4	5	5	4	4	5	5	5	4	5	5	3	63	2	1	3
si	1	2	1	3	1	1	0	0	0	0	0	0	0	0	1	4	4	36	1.43	1	3	3	3	2	4	4	3	4	2	3	31	4	5	4	5	5	4	4	5	4	4	5	5	5	5	64	2	1	3
si	0	2	0		1	1	0	0	1	0	0	0	0	0	0	1	1	60	1.68	1	2	4	3	2	3	2	2	2	3	2	25	4	5	5	3	3	5	5	2	5	5	4	3	5	3	57	2	1	2
si	0	2	2	2	1	1	0	0	0	0	0	0	0	1	1	4	4	70	1.63	2	3	3	2	3	4	3	3	4	3	3	31	5	4	5	4	5	4	5	5	2	3	4	5	5	4	60	2	1	2
si	0	2	1	3	1	1	1	1	0	0	0	0	0	1	1	1	0	64	1.7	2	4	4	3	2	3	3	2	4	4	4	33															0
si	1	2	1	1	1	1	0	0	0	0	0	0	0	0	1	1	1	54	1.56	1	1	3	2	2	2	1	4	3	1	2	21	5	5	1	3	2	5	5	4	1	2	3	4	5	3	48	2	1	3
si	1	2	1	1	1	1	0	0	0	0	0	0	0	0	1	4	2	50	1.68	1	4	3	4	3	3	2	3	4	3	3	32	4	3	3	4	3	2	2	3	5	5	5	5	4	2	50	2	2	3
si	1	2	1	3	1	1	0	0	0	0	0	0	0	0	1	2	3	43	1.57	1	2	2	3	3	2	2	2	3	2	2	23	3	3	4	4	2	2	2	2	3	3	4	2	5	2	41	3	1	2
si	1	2	2	3	1	0	0	1	0	0	0	0	0	1	0	3	2	59	1.59	2	2	2	2	3	2	2	2	3	2	3	23	4	3	2	4	5	2	2	3	4	3	3	4	5	2	46	3	2	3
si	0	2	1	3	1	1	0	0	0	0	0	0	0	0	1	2	3	59	1.62	3	3	2	3	1	1	2	4	1	3	2	22	4	4	4	3	3	3	2	3	4	1	3	2	3	2	41	2	3	1
si	1	2	1	3	1	1	0	0	0	0	0	0	0	0	1	2	2	53	1.55	2	2	3	3	3	3	3	3	3	3	3	29	5	3	4	5	4	4	3	3	4	3	4	5	5	1	53	2	2	2
no	0	2	1	1	1	1	0	0	0	0	0	0	0	1	0	1	1	58	1.77	2	2	2	3	2	3	3	3	3	2	2	25	3	3	3	3	4	4	2	4	4	4	2	4	4	3	47	2	3	1
no	1	2	1	3	1	1	0	0	0	0	0	0	0	1	0	3	4	50	1.62	2	4	4	2	3	4	4	3	3	3	4	34	5	4	5	5	5	3	3	5	5	5	5	5	5	4	64	2	1	3
no	1	2	0		1	1	0	0	1	1	0	0	1	0	0	1	3	37	1.48	1	1	3	3	3	4	3	3	4	3	3	30	5	5	5	5	4	4	5	2	5	4	4	5	5	3	61	1	2	2
no	0	2	1	1	1	1	0	0	0	0	0	0	0	0	1	3	4	38	1.47	1	2	4	4	3	3	3	3	4	4	3	33	4	4	4	3	3	3	2	3	4	3	4	3	4	2	46	1	1	2
no	0	2	1	3	2	2	0	0	0	0	0	0	0	1	0	2	2		1.72	2	4	3	3	1	4	2	2	3	4	2	28	4	5	4	3	5	4	5	5	3	4	4	4	5	3	58	2	3	1
no	0	2	2	1	1	1	0	0	0	0	0	0	0	1	0	2	2	89	1.68	2	3	4	3	3	3	4	4	4	4	4	36	3	3	5	3	4	3	3	3	3	3	3	4	4	3	47	1	1	3
no	0	2	2	3	1	1	0	0	0	0	0	0	0	1	1	4	3	51	1.67	1	3	4	4	3	4	4	3	4	3	3	35	5	5	5	4	4	4	3	4	5	5	5	5	3	4	61	1	1	2
no	0	2	1	3	1	1	0	0	0	0	0	0	0	0	1	3	3	50	1.7	1	3	4	3	3	3	4	3	3	4	3	33	5	5	5	3	4	5	3	3	3	4	5	4	5	3	57	2	3	1
no	0	2	1	3	1	1	0	0	0	0	0	0	0	0	1	3	3	45	1.63	1	3	3	3	2	3	2	2	3	3	2	26	4	4	3	3	4	4	3	3	3	4	4	4	4	3	50	2	1	3
no	1	2	1	1	1	1	0	0	0	0	0	0	0	1	0	3	3	60	1.63	2	2	4	4	3	3	3	3	4	3	3	32	4	5	4	4	5	4	3	3	4	4	5	4	5	4	58	2	1	3
no	1	2	1		1	1	0	0	0	0	0	0	0	0	0	4	2	46	1.57	1	4	3	4	4	4	3	3	4	4	3	36	5	5	5	5	5	3	5	5	5	5	5	4	3	1	61	1	1	3
no	1	2	1	1	1	1	0	0	0	0	0	0	0	1	0			50	1.6	2	3	3	3	2	3	2	3	3	2	2	26	5	5	3	2	5	4	4	2	1	3	5	4	5	2	50	2	3	1
no	0	2	1	1	1	1	0	0	0	0	0	0	0	1	0	3	2	70	1.74	2	2	3	2	2	4	3	3	3	2	3	27	4	5	5	4	5	3	1	2	4	3	4	4	5	3	52	2	1	2
no	1	2	1	1	1	1	0	0	0	0	0	0	0	1	0	4	4	43	1.67	2	3	4	3	2	3	2	3	4	3	2	29	4	5	4	4	3	3	2	4	5	3	4	4	4	3	52	1	1	2
no	1	2	2	3	1	1	0	0	0	0	0	0	0	0	0	3	3	54	1.6	2	4	4	3	4	4	2	3	4	3	3	34	5	5	5	5	4	3	4	3	4	3	5	4	4	2	56	2	1	3
no	0	2	1	1	1	1	0	0	0	0	0	0	0	0	1	4	4	55	1.68	1	4	4	3	3	4	4	4	4	3	3	36	5	5	5	4	5	4	3	5	4	4	5	5	5	3	62	1	1	3
no	0	2	1	3	1	1	0	0	0	0	0	0	0	0	1	4	4	47	1.71	1	4	3	4	2	2	2	2	4	3	4	30	5	4	4	3	3	4	2	2	4	4	5	5	3	3	51	2	1	3
no	1	2	1	3	1	1	0	0	0	0	0	0	0	1	0	3	2	38	1.48	3	4	3	2	4	3	2	3	3	3	3	30	5	4	5	3	4	5	4	3	3	3	4	5	2	4	54	2	1	2
no	1	2	2	1	1	1	0	0	0	0	0	0	0	1	1	4	4	48	1.68	1	4	4	4	3	3	3	3	4	3	3	34	4	4	5	5	4	4	4	4	5	4	4	5	5	2	59	2	1	3
no	1	2	4	2	0	1	1	0	0	0	0	0	0	0	3	2		52	1.64	3	2	3	2	3	3	4	2	3	3	3	28	2	3	3	2	2	3	3	3	2	3	3	2	1	1	33	2	2	2
no	1	2	1	3	1	0	0	1	0	0	0	0	0	1	0		2	54	1.67	2	2	4	3	3	2	2	3	4	4	3	30	5	4	4	3	3	4	3	3	5	3	4	4	5	1	51	3	3	2
no	0	2	1	1	1	1	0	0	0	0	0	0	0	0	1	4	4	50	1.6	1	1	4	4	4	4	3	4	4	3	4	35	5	5	5	5	5	2	2	5	5	5	5	5	5	1	60	2	2	2
no	0	2	1	1	1	0	0	0	0	0	0	0	0	0	1	4	2	60	1.8	1	3	4	3	3	4	3	2	4	3	3	32	4	5	4	4	3	4	3	2	4	5	4	3	5	4	54	2	1	3
no	0	2	1	1	1	1	0	0	0	0	0	0	0	1	0	4	4	50	1.63	1	2	4	4	3	3	3	3	3	3	3	31	4	5	5	5	5	5	5	4	5	5	5	5	5	3	66	2	1	3
no	0	2	1	1	1	1	0	0	1	0	0	0	0	0	1	3	3	47	1.7	1	3	4	3	3	4	3	4	4	4	3	35	5	5	5	4	4	5	5	3	5	5	5	5	3	2	61	1	1	2
no	1	2	1	3	1	1	0	0	0	0	0	0	0	1	0	4	3	45	1.58	1	3	3	3	2	3	2	2	3	3	3	27	4	4	4	3	4	3	4	3	5	4	4	4	3	4	53	2	2	2
no	1	2	1	3	1	0	0	1	1	1	0	0	0	0	1	2	3	44	1.6	1	4	4	4	4	4	3	4	4	3	4	38	4	4	4	5	4	3	4	5	5	3	4	4	5	2	56	2	1	2
no	0	1	1	3	1	1	0	0	0	0	0	0	0	0	1	3	4	68	1.75	2	2	4	4	4	4	3	3	4	3	4	35	4	5	5	4	4	5	4	3	5	4	3	3	5	1	55	2	2	2
no	0	1	1	3	1	1	0	0	0	0	0	0	0	0	1	2	2	41	1.43	2	2	3	1	2	3	2	2	3	2	2	22	5	4	3	3	3	2	3	1	4	3	1	3	4	1	40	3	2	2
no	1	1	1	1	1	1	0	0	0	0	0	0	0	0	1	4	3	45	1.6	2	4	4	4	3	4	4	4	4	3	3	37	4	5	5	5	5	5	3	5	4	4	4	5	5	4	63	2	1	3
no	1	1	3	2	1	1	0	0	0	0	0	0	0	1	1	4	2	54	1.5	2	1	4	4	3	3	3	2	4	3	4	31	3	3	4	5	3	4	5	2	3	4	1	2	4	3	46	2	1	2
no	1	1	2	3	1	1	0	0	0	0	0	0	0	1	0	1	1			2	1	3	4	3	3	3	3	4	3	3	30	5	4	4	5	4	3	3	3	5	3	5	4	4	4	56	1	1	2
no	1	1	1	3	1	1	0	0	0	0	0	0	0	1	0	1	4	50	1.55	2	4	3	2	3	3	2	3	2	3	2	27	4	3	5	5	2	5	5	5	4	5	4	3	3	4	57	1	1	2
no	0	1	1	3	1	1	0	0	1	0	0	0	0	0	0	1	1	79	1.78	2	3	2	4	3	3	2	3	2	4	3	29	4	5	5	5	5	4	3	1	4	5	3	4	5	3	56	1	1	2
no	1	1	2	3	1	1	0	0	0	0	0	0	0	0	2	3	3	44	1.55	2	4	4	4	3	3	2	3	4	3	2	32	4	5	4	5	4	3	5	4	4	4	4	5	5	3	59	3	2	1
no	1	1	1	1	1	1	0	0	0	0	0	0	0	1	0	1	4	50	1.62	2	2	4	3	1	2	2	2	4	3	3	26	5	5	5	4	5	2	1	3	4	3	4	4	5	1	51	3	3	2
no	1	1	4	2	1	0	0	1	0	0	0	0	0	0	4			49	1.65	2	3	3	3	2	2	1	2	2	3	3	24	5	5	4	4	5	5	5	4	4	4	4	4	5	3	61	1	1	2
no	0	1	2	1	1	1	0	0	0	0	0	0	0	0	1	4	2	60.4	1.73	2	3	3	2	2	2	2	2	4	3	3	26	4	5	4	3	2	5	4	1	2	4	3	3	2	2	44	1	1	2
no	0	1	1	1	1	1	0	0	0	0	0	0	0	1	0	3	4	50	1.7	2	4	4	4	3	3	3	3	4	3	3	34	4	5	5	4	5	5	4	4	5	4	4	5	5	4	63	1	1	3
no	0	1	2	3	1	1	0	0	0	0	0	0	0	1	1	3	3	45.6	1.6	2	4	3	3	4	3	2	3	4	4	4	34	5	4	4	5	2	5	5	2	5	5	5	5	4	5	61	2	1	2
no	1	1	0		1	1	0	0	0	0	0	0	0	0	0	3	3	45	1.51	2	4	4	4	4	4	4	4	4	4	4	40	3	4	4	3	1	5	1	1	2	3	1	4	1	3	36	1	1	2
no	0	1	1	3	1	1	0	0	0	0	0	0	0	1	0	3	4	45	1.55	2	4	4	3	3	3	2	3	4	4	3	33	5	4	5	5	1	5	4	1	5	2	3	5	4	5	54	2	1	2
no	1	1	0	1	1	0	0	0	0	0	0	0	0	0	0	3	2	43	1.6	2	2	3	4	3	3	3	3	3	4	3	31	5	5	4	5	5	5	5	4	5	5	4	5	5	2	64	2	1	2
no	1	1	3	2	0	1	0	0	0	0	0	0	0	4	0	0	0	45	1.58	2	3	2	3	2	3	1	1	3	2	3	23	5	4	5	4	5	1	3	4	4	5	4	3	5	2	54	3	2	1
no	0	1	1	1	1	1	0	0	0	0	0	0	0	1	0	2	1	38	1.42	1	2	2	3	4	2	2	4	2	3	3	27	4	2	5	5	5	5	5	4	2	5	5	5	5	1	58	1	2	3
no	1	1	4	3	1	1	0	0	0	0	0	0	0	5	2	2	44			3	4	3	4	3	2	3	4	2	3		28	5	5	5	4	4	3	2	3	5	5	4	3	5	3	56	1	1	3
no	1	1	1	1	1	1	0	0	0	0	0	0	0	0	1	2	3	40	1.52	1	2	4	4	3	3	2	3	4	3	2	30	5	5	5	3	5	2	5	4	5	5	4	5	5	2	60	2	1	2
no	1	1	1	3	1	0	0	0	0	0	0	0	0	0	1		3	44		2	2	2	2	4	4	3	3	3	2	3	28	4	5	4	3	3	4	5	2	3	4	4	3	4	2	50	2	1	2
no	1	1	0		1	1	0	0	0	0	0	0	0	0	0	2	3	40.3	1.69	1	4	4	4	4	3	3	4	4	4	4	38	5	5	5	4	5	3	4	5	4	3	4	4	5	5	61	2	2	2
no	0	1	1	3	1	0	0	0	0	0	0	0	0	0	1	2	4	45	1.55	2	3	3	3	3	3	2	2	3	2	3	27	4	5	5	5	3	4	4	3	4	5	4	4	4	2	56	2	2	3
no	0	1	1	3	1	1	0	0	0	0	0	0	0	1	1	4	3	56		2	2	4	3	3	2	3	3	3	3	3	29	4	5	4	5	5	4	4	3	5	4	5	4	5	4	61	1	1	2
si	0	1	1	3	1	1	0	0	0	0	0	0	0	0	1	1	2	50	1.55	2	3	4	3	3	3	4	4	4	3	3	34	5	5	5	5	5	3	4	4	5	5	5	4	5	4	64	2	1	2
si	1	1	3	3	1	1	0	0	0	0	0	0	0	0	4	3	4	50	1.6	2	3	4	4	3	2	3	3	4	3	4	33	5	5	5	4	5	5	5	4	5	5	4	5	5	5	67	2	3	2
si	0	1	1	3	1	1	0	0	0	0	0	0	0	1	0	4	4	42	1.53	2	3	4	3		3	3	4	4	2	3	29	4	5	5	4	3	4	4	3	4	3	4	3	4	3	53	2	1	3
si	0	1	2	1	0	1	0	0	0	0	0	0	0	3	0	3		68	1.87	2	4	4	4	3	4	3	3	4	3	4	36	5	5	4	3	5	5	4	5	5	5	4	4	5	2	61	2	1	2
si	0	1	1	1	1	1	0	0	0	0	0	0	0	1	0	0	4	42	1.5	1	2	4	3	3	3	3	3	4	3	3	31	4	4	4	3	4	4	4	4	5	5	4	5	5	1	56	2	1	3
si	1	1	1	3	1	1	0	0	0	0	0	0	0	0	2	3	2	60	1.71	1	3	4	4	3	4	3	2	3	3	2	31	3	5	5	5	5	5	5	4	5	3	4	3	4	4	60	2	2	2
si	0	1	1	3	1	1	0	0	0	0	0	0	0	0	1	4	4	45	1.55	2	3	4	3	3	3	2	3	4	3	3	31	3	3	4	3	5	2	3	3	2	5	4	4	5	3	49	2	1	2
si	1	1	2	1	1	1	0	0	0	0	0	0	0	1	0	4	4	46	1.53	2	3	3	3	4	4	3	4	4	4	3	35	5	5	4	5	5	4	3	2	3	4	5	5	5	3	58	2	2	1
si	0	1	1	1	1	1	0	0	0	0	0	0	0	0	1	2	3	39	1.5	2	3	3	3	2	3	2	3	3	3	4	29	4	4	5	3	4	3	3	3	3	4	4	4	4	5	53	2	1	2
si	0	1	1	3	1	1	0	0	1	0	0	0	0	0	1	4	4	47	1.5	2	4	4	4	4	4	4	3	4	3	4	38	5	4	5	5	5	5	4	5	5	5	4	5	5	3	65	1	1	3
si	0	2	2	1	1	1	0	0	0	0	0	0	0	1	1	3	4	70	1.74	2	2	4	3	3	2	3	3	4	2	2	28	3	3	3	3	4	2	3	2	4	3	3	3		3	39	2	2	1
si	0	2	1	3	1	1	0	0	0	0	0	0	0	0	1	2	4	60	1.75	1	3	4	4	3	4	4	4	4	4	4	38	5	5	5	4	5	4	5	5	4	5	5	5	4	5	66	1	1	1
si	1	2	1	1	1	1	0	0	0	0	0	0	0	1	0	3	3	48	1.6	2	3	4	3	2	3	2	3	4	3	4	31	4	5	5	5	4	5	5	3	2	3	4	2	5	4	56	2	3	3
si	0	2	2	2	1	1	0	0	0	0	0	0	0	1	1			54		2	3	2	2	1	2	2	3	4	3	4	26	4	3	4	4	5	5	3	3	4	5	2	2	3	2	49	1	1	2
si	1	2	0		1	1	0	0	0	0	0	0	0	0	0	1	1	67	1.69	2	1	4	3	4	3	3	3	4	3	4	32	3	5	5	3	3	3	5	5	2	5	4	3	4	2	52	1	1	2
si	0	2	0		1	1	0	0	0	0	0	0	0	0	0	3	4	60	1.82	2	3	4	3	3	4	3	3	4	3	3	33	4	4	5	4	3	4	3	4	3	4	4	4	3	5	54	2	1	2
si	0	2	1	1	1	0	0	1	0	0	0	0	0	1	0	3	4	80	1.65	2	2	4	4	3	3	3	3	3	3	3	31	4	3	5	4	5	4	4	5	5	4	3	4	5	4	59	2	1	2
si	1	2	2	3	1	1	0	0	0	0	0	0	0	1	1	2	3	68	1.6	2	2	3	3	2	4	3	3	4	3	3	30	4	3	4	5	4	3	1	4	5	2	4	3	4	2	48	2	2	3
si	1	2	0		1	1	0	0	1	1	0	0	0	0	0	2	4	63	1.72	1	3	3	3	3	4	3	3	3	3	4	32	5	5	4	5	4	5	5	4	5	4	5	5	5	5	66	2	1	2
si	1	2	1	3	1	0	0	0	0	0	0	0	0	0	1	1	1	54	1.67	2	2	4	3	3	3	2	3	3	4	4	31	3	5	4	3	5	4	5	5	3	3	4	4	5	2	55	2	2	3
si	1	2	0		0	1	0	0	1	0	0	0	0	0	0	4	2	44	1.55	2	1	3	3	3	3	2	3	4	2	3	27	4	3	4	5	4	3	2	2	3	3	3	4	5	2	47	2	1	2
si	0	2	1	3	1	1	0	0	0	0	0	0	0	0	1	4	4	51	1.7	2	3	2	4	3	2	4	1	3	4	3	29	4	5	5	4	1	3	1	4	5	5	3	4	4	2	50	2	1	3
si	1	2	1	3	1	1	0	0	0	0	0	0	0	0	1	1	3	50	1.6	2	2	4	4	3	4	4	3	4	3	4	35	5	4	5	5	5	3	5	4	5	4	5	5	5	4	64	2	1	3
si	1	2	3	2	1	1	0	0	0	0	0	0	0	1	2	3	4	75	1.72	1	3	4	3	3	3	4	3	4	3	3	33	5	5	5	4	5	5	4	4	5	5	4	4	5	1	61	2	2	2
si	1	2	1	3	1	1	0	0	0	0	0	0	0	1	0	3	3	46	1.6	1	4	4	4	3	2	2	3	4	3	4	33	4	3	5	5	5	4	2	3	5	4	5	5	5	2	57	1	1	3
si	0	2	2	3	1	1	0	0	0	0	0	0	0	2	0	3	1	61	1.71	2	3	3	3	2	2	1	2	3	2	3	24	5	5	4	4	4	4	3	3	3	4	3	4	5	2	53	2	1	2
No EPS	1	1	1		1	1	0	0	0	0	0	0	0	1	0	3	3	58	1.54	1	3	4	4	4	4	4	3	4	4	4	38	5	4	5	5	5	5	5	4	5	4	4	5	4	2	62	2	1	2
No EPS	1	1	2	2	1	1	0	0	0	0	0	0	0	0	2	4	2	46	1.55	1	4	3	4	3	4	2	3	3	3	3	32	5	4	4	5	5	5	5	3	5	2	4	5	5	2	59	2	3	2
No EPS	0	1	0		1	1	1	1	0	0	0	0	0	0	0	2	3	80	1.6	2	2	4	3	4	4	2	3	4	1	2	29	4	5	5	3	5	4	2	4	3	5	3	4	5	1	53	3	2	1
No EPS	1	2	0		1	1	0	0	0	0	0	0	0	0	0	3	2	51	1.55	1	2	4	4	3	3	2	3	4	3	3	31	3	5	4	3	3	2	2	2	3	4	3	4	4	1	43	2	1	2
No EPS	1	2	1	1	1	1	0	0	0	0	0	0	0	1	0	3	4	48	1.6	1	2	4	4	3	3	2	3	4	3	3	31	3	5	4	3	3	2	2	3	2	5	3	4	5	1	45	2	1	2
No EPS	1	2	1	1	1	1	0	0	0	0	0	0	0	1	0	3	4	63	1.69	1	3	3	4	4	4	3	3	4	4	3	35	4	5	5	4	3	2	3	5	4	2	3	4	2	5	51	3	1	3
No EPS	1	2	1	3	1	1	0	0	0	0	0	0	0	1	0	4	4	48	1.48	1	4	4	4	4	4	3	4	4	3	4	38	4	5	5	5	4	5	4	5	4	4	5	4	4	5	63	3	1	3
No EPS	0	2	2	1	1	1	0	0	0	0	0	0	0	0	1	2	2	47	1.62	1	2	3	2	4	3	3	4	4	4	4	33	4	4	3	2	4	3	4	2			1	2	3	5	37	2	2	2
No EPS	1	2	1	1	1	1	0	0	0	0	0	0	0	1	0	2	2	54	1.6	2	3	4	3	4	4	2	3	4	3	4	34	4	4	5	5	5	5	5	5	3	4	5	4	5	5	64	1	1	2
No EPS	1	2	1	3	1	1	0	0	0	0	0	0	0	1	0	4	2	55	1.62	2	3	4	3	4	4	2	3	4	3	4	34	4	3	4	5	5	5	5	5	3	4	5	4	5	5	62	1	1	2
No EPS	1	2	1	3	1	1	0	0	0	0	0	0	0	1	0	3	3	58	1.65	2	4	3	2	2	2	2	1	2	2	3	23	5	5	4	3	5	5	3	3	3	4	5	5	4	2	56	3	3	2
No EPS	1	2	1	3	1	1	0	0	0	0	0	0	0	0	1	3	3	79	1.68	2	3	4	2	4	3	1	2	3	2	1	25	4	4	4	3	2	1	3	5	3	3	2	3	4	1	42	2	1	3
No EPS	1	2	1	3	1	0	0	0	0	0	0	0	0	1	0		2	55	1.55	2	3	4	1	2	2	1	3	3	2	1	22	5	3	4	4	3	2	2	3	4	5	5	4	5	1	50	3	3	1
No EPS	0	2	1	1	1	1	0	0	0	0	0	0	0	1	0	4	4	49	1.66	1	3	3	4	2	2	2	3	4	3	3	29	4	5	5	5	3	2	1	2	5	4	5	5	3	3	52	2	2	2
No EPS	1	2	1	3	1	1	0	0	0	0	0	0	0	0	1	1	2	64	1.57	2	3	4	2	4	4	2	2	4	1	1	27	3	5	5	4	5	5	5	5	3	5	3	4	5	3	60	2	1	2
No EPS	0	2	1	1	1	1	0	0	0	0	0	0	0	0	1	4	4	58	1.7	2	4	4	4	3	4	3	3	4	4	4	37	5	4	4	4	3	3	3	3	5	4	4	4	5	2	53	2	1	3
No EPS	0	2	1	1	1	0	0	0	0	0	0	0	0	0	1			44	1.55	2	2	2	3	3	3	2	3	2	2	3	25	4	5	5	4	4	4	4	4	4	5	3	4	5	2	57	2	1	3
No EPS	0	2	1	1	1	1	0	0	0	0	0	0	0	1	0	3	4	65	1.7	2	3	4	3	2	2	3	3	4	3	2	29	5	3	4	5	3	2	1	3	3	2	2	3	4	4	44	2	2	2
No EPS	0	2	1	3	1	0	0	0	0	0	0	0	0	0	0		2	60	1.65	2	4	3	3	4	3	3	3	4	3	2	32	5	3	4	4	5	3	2	4	5	4	4	5	5	2	55	2	1	3
No EPS	0	2	1	3	1	1	0	0	0	0	0	0	0	1	0	0	4	61	1.7	1	3	4	4	3	3	2	4	3	4	3	33	4	4	5	5	4	3	4	3	4	4	5	5	4	4	58	2	2	2
No EPS	0	2	1	1	0	1	0	0	0	0	0	0	0	1	0	3	4	49	1.58	1	3	4	3	3	3	4	4	4	3	4	35	5	5	4	5	5	4	3	3	5	4	4	5	5	2	59	1	1	3
No EPS	0	2	1	1	1	1	0	0	0	0	0	0	0	1	0	3	4	70	1.7	2	4	4	3	3	4	3	3	4	4	3	35	5	4	5	5	5	5	4	3	5	1	3	5	5	1	56	2	1	1
No EPS	1	2	1	3	0	1	0	0	0	0	0	0	0	0	1	2		46	1.55	1	3	3	4	4	4	3	3	4	4	4	36	5	4	5	5	4	4	4	5	5	5	4	3	3	3	59	1	1	3
No EPS	0	2	1	1	1	0	0	0	0	0	0	0	0	0	0	4	3	60	1.75	1	2	2	3	2	3	3	2	2	3	3	25	3	4	3	2	2	2	3	3	3	4	2	3	3	3	40	2	1	3
No EPS	1	2	1	1	1	1	0	0	1	0	0	0	0	0	1	1	4	52	1.57	2	3	4	3	2	2	1	2	4	3	3	27	4	4	5	5	4	3	4	5	5	3	3	4	5	3	57	2	1	2
No EPS	0	2	2	3	1	1	0	0	0	0	0	0	0	1	0	4	4	54	1.56	1	3	4	4	4	3	3	4	4	4	3	36	4	5	4	5	3	4	4	2	4	5	4	4	5	4	57	1	1	2
No EPS	1	2	3	3	1	1	0	0	0	0	0	0	0	1	1	3	3	58	1.64	1	3	4	2	4	4	3	3	4	3	4	34	5	5	4	5	4	5	4	3	4	5	4	4	5	2	59	2	2	2
No EPS	1	2	1	1	1	1	0	0	0	0	0	0	0	1	0	4	4	44	1.61	1	2	3	4	2	2	3	2	4	3	3	28	5	5	3	4	5	4	4	4	4	5	4	4	5	4	60	2	1	3
No EPS	0	2	1	3	1	1	0	0	0	0	0	0	0	0	1	2	3	50	1.7	2	3	4	2	3	3	3	3	3	2	3	29	4	4	4	4	4	4	2	4	5	5	4	5	5	4	58	2	1	3
[truncated: 103 more columns]
